# Supplementary material for: Cytosolic Hsp70 and co-chaperones constitute a novel system for tRNA import into the nucleus
Source: eLife. 2015 Apr 8;4:e04659. doi: 10.7554/eLife.04659 (PMC4432389; doi:10.7554/eLife.04659)
Supplement: Figure 2—source data 1. — Yeast cells are processed as described in the Figure 2 legend and the ‘Materials and methods’ section. Images from three independent sets of FISH experiments are subjected to quantification. Each folder named as Fig2A_expX or Fig2B_expX contains gray-scale tif images with 16 bit depth (acquired by MetaMorph) of a set of the experiments. A file name consists of the strain name (‘wt ’or ‘ssa1’ for example) and culture conditions (‘YPD’ or ‘SD’) with the last capital letter representing the recording channel (‘D’ for DAPI staining or ‘R’ for RNA FISH). If the number of cells suitable for quantification in one image was under 30, those from two images were quantified. In such cases, two sets of images (‘ssa2_SD_a_R.tif’ and ‘ssa2_SD_b_R.tif’ for example) are included. Raw quantification data and their processing to NAIs are summarized Excel files. Summary of the total experiments are shown in the ‘SUMMARY’ sheet in the file named ‘Figure 2A_data_summaryandexp1_DATA.xls’ or ‘Figure 2B_data_summaryandexp1_DATA.xls.’ The same set of data for experiments with the wild-type strain are shown graphically in Figure 2—figure supplement 3 in the supplemental materials. All the tif images have 16-bit depth. DOI: http://dx.doi.org/10.7554/eLife.04659.006 [file elife04659s001.zip]

Archive with 368 entries (349 files):
- Figure 2 source data/
- Figure 2 source data/.DS_Store
- __MACOSX/
- __MACOSX/Figure 2 source data/
- __MACOSX/Figure 2 source data/._.DS_Store
- Figure 2 source data/Fig 2 material explanation.docx
- __MACOSX/Figure 2 source data/._Fig 2 material explanation.docx
- Figure 2 source data/Fig2A_images_16bit_tif/
- Figure 2 source data/Fig2A_images_16bit_tif/.DS_Store
- __MACOSX/Figure 2 source data/Fig2A_images_16bit_tif/
- __MACOSX/Figure 2 source data/Fig2A_images_16bit_tif/._.DS_Store
- Figure 2 source data/Fig2A_images_16bit_tif/Fig2A_exp_1/
- Figure 2 source data/Fig2A_images_16bit_tif/Fig2A_exp_1/.DS_Store
- __MACOSX/Figure 2 source data/Fig2A_images_16bit_tif/Fig2A_exp_1/
- __MACOSX/Figure 2 source data/Fig2A_images_16bit_tif/Fig2A_exp_1/._.DS_Store
- Figure 2 source data/Fig2A_images_16bit_tif/Fig2A_exp_1/ssa1_SD_D.tif
- __MACOSX/Figure 2 source data/Fig2A_images_16bit_tif/Fig2A_exp_1/._ssa1_SD_D.tif
- Figure 2 source data/Fig2A_images_16bit_tif/Fig2A_exp_1/ssa1_SD_R.tif
- __MACOSX/Figure 2 source data/Fig2A_images_16bit_tif/Fig2A_exp_1/._ssa1_SD_R.tif
- Figure 2 source data/Fig2A_images_16bit_tif/Fig2A_exp_1/ssa1_YPD_D.tif
- __MACOSX/Figure 2 source data/Fig2A_images_16bit_tif/Fig2A_exp_1/._ssa1_YPD_D.tif
- Figure 2 source data/Fig2A_images_16bit_tif/Fig2A_exp_1/ssa1_YPD_R.tif
- __MACOSX/Figure 2 source data/Fig2A_images_16bit_tif/Fig2A_exp_1/._ssa1_YPD_R.tif
- Figure 2 source data/Fig2A_images_16bit_tif/Fig2A_exp_1/ssa2_SD_D.tif
- __MACOSX/Figure 2 source data/Fig2A_images_16bit_tif/Fig2A_exp_1/._ssa2_SD_D.tif
- Figure 2 source data/Fig2A_images_16bit_tif/Fig2A_exp_1/ssa2_SD_R.tif
- __MACOSX/Figure 2 source data/Fig2A_images_16bit_tif/Fig2A_exp_1/._ssa2_SD_R.tif
- Figure 2 source data/Fig2A_images_16bit_tif/Fig2A_exp_1/ssa2_YPD_D.tif
- __MACOSX/Figure 2 source data/Fig2A_images_16bit_tif/Fig2A_exp_1/._ssa2_YPD_D.tif
- Figure 2 source data/Fig2A_images_16bit_tif/Fig2A_exp_1/ssa2_YPD_R.tif
- __MACOSX/Figure 2 source data/Fig2A_images_16bit_tif/Fig2A_exp_1/._ssa2_YPD_R.tif
- Figure 2 source data/Fig2A_images_16bit_tif/Fig2A_exp_1/ssa3_SD_D.tif
- __MACOSX/Figure 2 source data/Fig2A_images_16bit_tif/Fig2A_exp_1/._ssa3_SD_D.tif
- Figure 2 source data/Fig2A_images_16bit_tif/Fig2A_exp_1/ssa3_SD_R.tif
- __MACOSX/Figure 2 source data/Fig2A_images_16bit_tif/Fig2A_exp_1/._ssa3_SD_R.tif
- Figure 2 source data/Fig2A_images_16bit_tif/Fig2A_exp_1/ssa3_YPD_D.tif
- __MACOSX/Figure 2 source data/Fig2A_images_16bit_tif/Fig2A_exp_1/._ssa3_YPD_D.tif
- Figure 2 source data/Fig2A_images_16bit_tif/Fig2A_exp_1/ssa3_YPD_R.tif
- __MACOSX/Figure 2 source data/Fig2A_images_16bit_tif/Fig2A_exp_1/._ssa3_YPD_R.tif
- Figure 2 source data/Fig2A_images_16bit_tif/Fig2A_exp_1/ssa4_SD_D.tif
- __MACOSX/Figure 2 source data/Fig2A_images_16bit_tif/Fig2A_exp_1/._ssa4_SD_D.tif
- Figure 2 source data/Fig2A_images_16bit_tif/Fig2A_exp_1/ssa4_SD_R.tif
- __MACOSX/Figure 2 source data/Fig2A_images_16bit_tif/Fig2A_exp_1/._ssa4_SD_R.tif
- Figure 2 source data/Fig2A_images_16bit_tif/Fig2A_exp_1/ssa4_YPD_D.tif
- __MACOSX/Figure 2 source data/Fig2A_images_16bit_tif/Fig2A_exp_1/._ssa4_YPD_D.tif
- Figure 2 source data/Fig2A_images_16bit_tif/Fig2A_exp_1/ssa4_YPD_R.tif
- __MACOSX/Figure 2 source data/Fig2A_images_16bit_tif/Fig2A_exp_1/._ssa4_YPD_R.tif
- Figure 2 source data/Fig2A_images_16bit_tif/Fig2A_exp_1/wt_SD_D.tif
- __MACOSX/Figure 2 source data/Fig2A_images_16bit_tif/Fig2A_exp_1/._wt_SD_D.tif
- Figure 2 source data/Fig2A_images_16bit_tif/Fig2A_exp_1/wt_SD_R.tif
- __MACOSX/Figure 2 source data/Fig2A_images_16bit_tif/Fig2A_exp_1/._wt_SD_R.tif
- Figure 2 source data/Fig2A_images_16bit_tif/Fig2A_exp_1/wt_YPD_D.tif
- __MACOSX/Figure 2 source data/Fig2A_images_16bit_tif/Fig2A_exp_1/._wt_YPD_D.tif
- Figure 2 source data/Fig2A_images_16bit_tif/Fig2A_exp_1/wt_YPD_R.tif
- __MACOSX/Figure 2 source data/Fig2A_images_16bit_tif/Fig2A_exp_1/._wt_YPD_R.tif
- __MACOSX/Figure 2 source data/Fig2A_images_16bit_tif/._Fig2A_exp_1
- Figure 2 source data/Fig2A_images_16bit_tif/Fig2A_exp_2/
- Figure 2 source data/Fig2A_images_16bit_tif/Fig2A_exp_2/.DS_Store
- __MACOSX/Figure 2 source data/Fig2A_images_16bit_tif/Fig2A_exp_2/
- __MACOSX/Figure 2 source data/Fig2A_images_16bit_tif/Fig2A_exp_2/._.DS_Store
- Figure 2 source data/Fig2A_images_16bit_tif/Fig2A_exp_2/ssa1_SD_a_D.tif
- __MACOSX/Figure 2 source data/Fig2A_images_16bit_tif/Fig2A_exp_2/._ssa1_SD_a_D.tif
- Figure 2 source data/Fig2A_images_16bit_tif/Fig2A_exp_2/ssa1_SD_a_R.tif
- __MACOSX/Figure 2 source data/Fig2A_images_16bit_tif/Fig2A_exp_2/._ssa1_SD_a_R.tif
- Figure 2 source data/Fig2A_images_16bit_tif/Fig2A_exp_2/ssa1_SD_b_D.tif
- __MACOSX/Figure 2 source data/Fig2A_images_16bit_tif/Fig2A_exp_2/._ssa1_SD_b_D.tif
- Figure 2 source data/Fig2A_images_16bit_tif/Fig2A_exp_2/ssa1_SD_b_R.tif
- __MACOSX/Figure 2 source data/Fig2A_images_16bit_tif/Fig2A_exp_2/._ssa1_SD_b_R.tif
- Figure 2 source data/Fig2A_images_16bit_tif/Fig2A_exp_2/ssa1_YPD_D.tif
- __MACOSX/Figure 2 source data/Fig2A_images_16bit_tif/Fig2A_exp_2/._ssa1_YPD_D.tif
- Figure 2 source data/Fig2A_images_16bit_tif/Fig2A_exp_2/ssa1_YPD_R.tif
- __MACOSX/Figure 2 source data/Fig2A_images_16bit_tif/Fig2A_exp_2/._ssa1_YPD_R.tif
- Figure 2 source data/Fig2A_images_16bit_tif/Fig2A_exp_2/ssa2_SD_a_D.tif
- __MACOSX/Figure 2 source data/Fig2A_images_16bit_tif/Fig2A_exp_2/._ssa2_SD_a_D.tif
- Figure 2 source data/Fig2A_images_16bit_tif/Fig2A_exp_2/ssa2_SD_a_R.tif
- __MACOSX/Figure 2 source data/Fig2A_images_16bit_tif/Fig2A_exp_2/._ssa2_SD_a_R.tif
- Figure 2 source data/Fig2A_images_16bit_tif/Fig2A_exp_2/ssa2_SD_b_D.tif
- __MACOSX/Figure 2 source data/Fig2A_images_16bit_tif/Fig2A_exp_2/._ssa2_SD_b_D.tif
- Figure 2 source data/Fig2A_images_16bit_tif/Fig2A_exp_2/ssa2_SD_b_R.tif
- __MACOSX/Figure 2 source data/Fig2A_images_16bit_tif/Fig2A_exp_2/._ssa2_SD_b_R.tif
- Figure 2 source data/Fig2A_images_16bit_tif/Fig2A_exp_2/ssa2_YPD_D.tif
- __MACOSX/Figure 2 source data/Fig2A_images_16bit_tif/Fig2A_exp_2/._ssa2_YPD_D.tif
- Figure 2 source data/Fig2A_images_16bit_tif/Fig2A_exp_2/ssa2_YPD_R.tif
- __MACOSX/Figure 2 source data/Fig2A_images_16bit_tif/Fig2A_exp_2/._ssa2_YPD_R.tif
- Figure 2 source data/Fig2A_images_16bit_tif/Fig2A_exp_2/ssa3_SD_a_D.tif
- __MACOSX/Figure 2 source data/Fig2A_images_16bit_tif/Fig2A_exp_2/._ssa3_SD_a_D.tif
- Figure 2 source data/Fig2A_images_16bit_tif/Fig2A_exp_2/ssa3_SD_a_R.tif
- __MACOSX/Figure 2 source data/Fig2A_images_16bit_tif/Fig2A_exp_2/._ssa3_SD_a_R.tif
- Figure 2 source data/Fig2A_images_16bit_tif/Fig2A_exp_2/ssa3_SD_b_D.tif
- __MACOSX/Figure 2 source data/Fig2A_images_16bit_tif/Fig2A_exp_2/._ssa3_SD_b_D.tif
- Figure 2 source data/Fig2A_images_16bit_tif/Fig2A_exp_2/ssa3_SD_b_R.tif
- __MACOSX/Figure 2 source data/Fig2A_images_16bit_tif/Fig2A_exp_2/._ssa3_SD_b_R.tif
- Figure 2 source data/Fig2A_images_16bit_tif/Fig2A_exp_2/ssa3_YPD_D.tif
- __MACOSX/Figure 2 source data/Fig2A_images_16bit_tif/Fig2A_exp_2/._ssa3_YPD_D.tif
- Figure 2 source data/Fig2A_images_16bit_tif/Fig2A_exp_2/ssa3_YPD_R.tif
- __MACOSX/Figure 2 source data/Fig2A_images_16bit_tif/Fig2A_exp_2/._ssa3_YPD_R.tif
- Figure 2 source data/Fig2A_images_16bit_tif/Fig2A_exp_2/ssa4_SD_a_D.tif
- __MACOSX/Figure 2 source data/Fig2A_images_16bit_tif/Fig2A_exp_2/._ssa4_SD_a_D.tif
- Figure 2 source data/Fig2A_images_16bit_tif/Fig2A_exp_2/ssa4_SD_a_R.tif
- __MACOSX/Figure 2 source data/Fig2A_images_16bit_tif/Fig2A_exp_2/._ssa4_SD_a_R.tif
- Figure 2 source data/Fig2A_images_16bit_tif/Fig2A_exp_2/ssa4_SD_b_D.tif
- __MACOSX/Figure 2 source data/Fig2A_images_16bit_tif/Fig2A_exp_2/._ssa4_SD_b_D.tif
- Figure 2 source data/Fig2A_images_16bit_tif/Fig2A_exp_2/ssa4_SD_b_R.tif
- __MACOSX/Figure 2 source data/Fig2A_images_16bit_tif/Fig2A_exp_2/._ssa4_SD_b_R.tif
- Figure 2 source data/Fig2A_images_16bit_tif/Fig2A_exp_2/ssa4_YPD_D.tif
- __MACOSX/Figure 2 source data/Fig2A_images_16bit_tif/Fig2A_exp_2/._ssa4_YPD_D.tif
- Figure 2 source data/Fig2A_images_16bit_tif/Fig2A_exp_2/ssa4_YPD_R.tif
- __MACOSX/Figure 2 source data/Fig2A_images_16bit_tif/Fig2A_exp_2/._ssa4_YPD_R.tif
- Figure 2 source data/Fig2A_images_16bit_tif/Fig2A_exp_2/wt_SD_a_D.tif
- __MACOSX/Figure 2 source data/Fig2A_images_16bit_tif/Fig2A_exp_2/._wt_SD_a_D.tif
- Figure 2 source data/Fig2A_images_16bit_tif/Fig2A_exp_2/wt_SD_a_R.tif
- __MACOSX/Figure 2 source data/Fig2A_images_16bit_tif/Fig2A_exp_2/._wt_SD_a_R.tif
- Figure 2 source data/Fig2A_images_16bit_tif/Fig2A_exp_2/wt_SD_b_D.tif
- __MACOSX/Figure 2 source data/Fig2A_images_16bit_tif/Fig2A_exp_2/._wt_SD_b_D.tif
- Figure 2 source data/Fig2A_images_16bit_tif/Fig2A_exp_2/wt_SD_b_R.tif
- __MACOSX/Figure 2 source data/Fig2A_images_16bit_tif/Fig2A_exp_2/._wt_SD_b_R.tif
- Figure 2 source data/Fig2A_images_16bit_tif/Fig2A_exp_2/wt_YPD_D.tif
- __MACOSX/Figure 2 source data/Fig2A_images_16bit_tif/Fig2A_exp_2/._wt_YPD_D.tif
- Figure 2 source data/Fig2A_images_16bit_tif/Fig2A_exp_2/wt_YPD_R.tif
- __MACOSX/Figure 2 source data/Fig2A_images_16bit_tif/Fig2A_exp_2/._wt_YPD_R.tif
- __MACOSX/Figure 2 source data/Fig2A_images_16bit_tif/._Fig2A_exp_2
- Figure 2 source data/Fig2A_images_16bit_tif/Fig2A_exp_3/
- Figure 2 source data/Fig2A_images_16bit_tif/Fig2A_exp_3/.DS_Store
- __MACOSX/Figure 2 source data/Fig2A_images_16bit_tif/Fig2A_exp_3/
- __MACOSX/Figure 2 source data/Fig2A_images_16bit_tif/Fig2A_exp_3/._.DS_Store
- Figure 2 source data/Fig2A_images_16bit_tif/Fig2A_exp_3/ssa1_SD_a_D.tif
- __MACOSX/Figure 2 source data/Fig2A_images_16bit_tif/Fig2A_exp_3/._ssa1_SD_a_D.tif
- Figure 2 source data/Fig2A_images_16bit_tif/Fig2A_exp_3/ssa1_SD_a_R.tif
- __MACOSX/Figure 2 source data/Fig2A_images_16bit_tif/Fig2A_exp_3/._ssa1_SD_a_R.tif
- Figure 2 source data/Fig2A_images_16bit_tif/Fig2A_exp_3/ssa1_SD_b_D.tif
- __MACOSX/Figure 2 source data/Fig2A_images_16bit_tif/Fig2A_exp_3/._ssa1_SD_b_D.tif
- Figure 2 source data/Fig2A_images_16bit_tif/Fig2A_exp_3/ssa1_SD_b_R.tif
- __MACOSX/Figure 2 source data/Fig2A_images_16bit_tif/Fig2A_exp_3/._ssa1_SD_b_R.tif
- Figure 2 source data/Fig2A_images_16bit_tif/Fig2A_exp_3/ssa1_YPD_D.tif
- __MACOSX/Figure 2 source data/Fig2A_images_16bit_tif/Fig2A_exp_3/._ssa1_YPD_D.tif
- Figure 2 source data/Fig2A_images_16bit_tif/Fig2A_exp_3/ssa1_YPD_R.tif
- __MACOSX/Figure 2 source data/Fig2A_images_16bit_tif/Fig2A_exp_3/._ssa1_YPD_R.tif
- Figure 2 source data/Fig2A_images_16bit_tif/Fig2A_exp_3/ssa2_SD_a_D.tif
- __MACOSX/Figure 2 source data/Fig2A_images_16bit_tif/Fig2A_exp_3/._ssa2_SD_a_D.tif
- Figure 2 source data/Fig2A_images_16bit_tif/Fig2A_exp_3/ssa2_SD_a_R.tif
- __MACOSX/Figure 2 source data/Fig2A_images_16bit_tif/Fig2A_exp_3/._ssa2_SD_a_R.tif
- Figure 2 source data/Fig2A_images_16bit_tif/Fig2A_exp_3/ssa2_SD_b_D.tif
- __MACOSX/Figure 2 source data/Fig2A_images_16bit_tif/Fig2A_exp_3/._ssa2_SD_b_D.tif
- Figure 2 source data/Fig2A_images_16bit_tif/Fig2A_exp_3/ssa2_SD_b_R.tif
- __MACOSX/Figure 2 source data/Fig2A_images_16bit_tif/Fig2A_exp_3/._ssa2_SD_b_R.tif
- Figure 2 source data/Fig2A_images_16bit_tif/Fig2A_exp_3/ssa2_YPD_D.tif
- __MACOSX/Figure 2 source data/Fig2A_images_16bit_tif/Fig2A_exp_3/._ssa2_YPD_D.tif
- Figure 2 source data/Fig2A_images_16bit_tif/Fig2A_exp_3/ssa2_YPD_R.tif
- __MACOSX/Figure 2 source data/Fig2A_images_16bit_tif/Fig2A_exp_3/._ssa2_YPD_R.tif
- Figure 2 source data/Fig2A_images_16bit_tif/Fig2A_exp_3/ssa3_SD_a_D.tif
- __MACOSX/Figure 2 source data/Fig2A_images_16bit_tif/Fig2A_exp_3/._ssa3_SD_a_D.tif
- Figure 2 source data/Fig2A_images_16bit_tif/Fig2A_exp_3/ssa3_SD_a_R.tif
- __MACOSX/Figure 2 source data/Fig2A_images_16bit_tif/Fig2A_exp_3/._ssa3_SD_a_R.tif
- Figure 2 source data/Fig2A_images_16bit_tif/Fig2A_exp_3/ssa3_SD_b_D.tif
- __MACOSX/Figure 2 source data/Fig2A_images_16bit_tif/Fig2A_exp_3/._ssa3_SD_b_D.tif
- Figure 2 source data/Fig2A_images_16bit_tif/Fig2A_exp_3/ssa3_SD_b_R.tif
- __MACOSX/Figure 2 source data/Fig2A_images_16bit_tif/Fig2A_exp_3/._ssa3_SD_b_R.tif
- Figure 2 source data/Fig2A_images_16bit_tif/Fig2A_exp_3/ssa3_YPD_D.tif
- __MACOSX/Figure 2 source data/Fig2A_images_16bit_tif/Fig2A_exp_3/._ssa3_YPD_D.tif
- Figure 2 source data/Fig2A_images_16bit_tif/Fig2A_exp_3/ssa3_YPD_R.tif
- __MACOSX/Figure 2 source data/Fig2A_images_16bit_tif/Fig2A_exp_3/._ssa3_YPD_R.tif
- Figure 2 source data/Fig2A_images_16bit_tif/Fig2A_exp_3/ssa4_SD_D.tif
- __MACOSX/Figure 2 source data/Fig2A_images_16bit_tif/Fig2A_exp_3/._ssa4_SD_D.tif
- Figure 2 source data/Fig2A_images_16bit_tif/Fig2A_exp_3/ssa4_SD_R.tif
- __MACOSX/Figure 2 source data/Fig2A_images_16bit_tif/Fig2A_exp_3/._ssa4_SD_R.tif
- Figure 2 source data/Fig2A_images_16bit_tif/Fig2A_exp_3/ssa4_YPD_D.tif
- __MACOSX/Figure 2 source data/Fig2A_images_16bit_tif/Fig2A_exp_3/._ssa4_YPD_D.tif
- Figure 2 source data/Fig2A_images_16bit_tif/Fig2A_exp_3/ssa4_YPD_R.tif
- __MACOSX/Figure 2 source data/Fig2A_images_16bit_tif/Fig2A_exp_3/._ssa4_YPD_R.tif
- Figure 2 source data/Fig2A_images_16bit_tif/Fig2A_exp_3/wt_SD_a_D.tif
- __MACOSX/Figure 2 source data/Fig2A_images_16bit_tif/Fig2A_exp_3/._wt_SD_a_D.tif
- Figure 2 source data/Fig2A_images_16bit_tif/Fig2A_exp_3/wt_SD_a_R.tif
- __MACOSX/Figure 2 source data/Fig2A_images_16bit_tif/Fig2A_exp_3/._wt_SD_a_R.tif
- Figure 2 source data/Fig2A_images_16bit_tif/Fig2A_exp_3/wt_SD_b_D.tif
- __MACOSX/Figure 2 source data/Fig2A_images_16bit_tif/Fig2A_exp_3/._wt_SD_b_D.tif
- Figure 2 source data/Fig2A_images_16bit_tif/Fig2A_exp_3/wt_SD_b_R.tif
- __MACOSX/Figure 2 source data/Fig2A_images_16bit_tif/Fig2A_exp_3/._wt_SD_b_R.tif
- Figure 2 source data/Fig2A_images_16bit_tif/Fig2A_exp_3/wt_YPD_D.tif
- __MACOSX/Figure 2 source data/Fig2A_images_16bit_tif/Fig2A_exp_3/._wt_YPD_D.tif
- Figure 2 source data/Fig2A_images_16bit_tif/Fig2A_exp_3/wt_YPD_R.tif
- __MACOSX/Figure 2 source data/Fig2A_images_16bit_tif/Fig2A_exp_3/._wt_YPD_R.tif
- __MACOSX/Figure 2 source data/Fig2A_images_16bit_tif/._Fig2A_exp_3
- __MACOSX/Figure 2 source data/._Fig2A_images_16bit_tif
- Figure 2 source data/Fig2B_images_16bit_tif/
- Figure 2 source data/Fig2B_images_16bit_tif/.DS_Store
- __MACOSX/Figure 2 source data/Fig2B_images_16bit_tif/
- __MACOSX/Figure 2 source data/Fig2B_images_16bit_tif/._.DS_Store
- Figure 2 source data/Fig2B_images_16bit_tif/Fig2B_exp1/
- Figure 2 source data/Fig2B_images_16bit_tif/Fig2B_exp1/.DS_Store
- __MACOSX/Figure 2 source data/Fig2B_images_16bit_tif/Fig2B_exp1/
- __MACOSX/Figure 2 source data/Fig2B_images_16bit_tif/Fig2B_exp1/._.DS_Store
- Figure 2 source data/Fig2B_images_16bit_tif/Fig2B_exp1/mtr10_SD_a_D.tif
- __MACOSX/Figure 2 source data/Fig2B_images_16bit_tif/Fig2B_exp1/._mtr10_SD_a_D.tif
- Figure 2 source data/Fig2B_images_16bit_tif/Fig2B_exp1/mtr10_SD_a_R.tif
- __MACOSX/Figure 2 source data/Fig2B_images_16bit_tif/Fig2B_exp1/._mtr10_SD_a_R.tif
- Figure 2 source data/Fig2B_images_16bit_tif/Fig2B_exp1/mtr10_SD_b_D.tif
- __MACOSX/Figure 2 source data/Fig2B_images_16bit_tif/Fig2B_exp1/._mtr10_SD_b_D.tif
- Figure 2 source data/Fig2B_images_16bit_tif/Fig2B_exp1/mtr10_SD_b_R.tif
- __MACOSX/Figure 2 source data/Fig2B_images_16bit_tif/Fig2B_exp1/._mtr10_SD_b_R.tif
- Figure 2 source data/Fig2B_images_16bit_tif/Fig2B_exp1/mtr10_YPD_D.tif
- __MACOSX/Figure 2 source data/Fig2B_images_16bit_tif/Fig2B_exp1/._mtr10_YPD_D.tif
- Figure 2 source data/Fig2B_images_16bit_tif/Fig2B_exp1/mtr10_YPD_R.tif
- __MACOSX/Figure 2 source data/Fig2B_images_16bit_tif/Fig2B_exp1/._mtr10_YPD_R.tif
- Figure 2 source data/Fig2B_images_16bit_tif/Fig2B_exp1/ssa1 mtr10_SD_D.tif
- __MACOSX/Figure 2 source data/Fig2B_images_16bit_tif/Fig2B_exp1/._ssa1 mtr10_SD_D.tif
- Figure 2 source data/Fig2B_images_16bit_tif/Fig2B_exp1/ssa1 mtr10_YPD_D.tif
- __MACOSX/Figure 2 source data/Fig2B_images_16bit_tif/Fig2B_exp1/._ssa1 mtr10_YPD_D.tif
- Figure 2 source data/Fig2B_images_16bit_tif/Fig2B_exp1/ssa1 mtr10_YPD_R.tif
- __MACOSX/Figure 2 source data/Fig2B_images_16bit_tif/Fig2B_exp1/._ssa1 mtr10_YPD_R.tif
- Figure 2 source data/Fig2B_images_16bit_tif/Fig2B_exp1/ssa1 mtr10a_R.tif
- __MACOSX/Figure 2 source data/Fig2B_images_16bit_tif/Fig2B_exp1/._ssa1 mtr10a_R.tif
- Figure 2 source data/Fig2B_images_16bit_tif/Fig2B_exp1/ssa1_SD_D.tif
- __MACOSX/Figure 2 source data/Fig2B_images_16bit_tif/Fig2B_exp1/._ssa1_SD_D.tif
- Figure 2 source data/Fig2B_images_16bit_tif/Fig2B_exp1/ssa1_SD_R.tif
- __MACOSX/Figure 2 source data/Fig2B_images_16bit_tif/Fig2B_exp1/._ssa1_SD_R.tif
- Figure 2 source data/Fig2B_images_16bit_tif/Fig2B_exp1/ssa1_YPD_D.tif
- __MACOSX/Figure 2 source data/Fig2B_images_16bit_tif/Fig2B_exp1/._ssa1_YPD_D.tif
- Figure 2 source data/Fig2B_images_16bit_tif/Fig2B_exp1/ssa1_YPD_R.tif
- __MACOSX/Figure 2 source data/Fig2B_images_16bit_tif/Fig2B_exp1/._ssa1_YPD_R.tif
- Figure 2 source data/Fig2B_images_16bit_tif/Fig2B_exp1/ssa2 mtr10_SD_D.tif
- __MACOSX/Figure 2 source data/Fig2B_images_16bit_tif/Fig2B_exp1/._ssa2 mtr10_SD_D.tif
- Figure 2 source data/Fig2B_images_16bit_tif/Fig2B_exp1/ssa2 mtr10_SD_R.tif
- __MACOSX/Figure 2 source data/Fig2B_images_16bit_tif/Fig2B_exp1/._ssa2 mtr10_SD_R.tif
- Figure 2 source data/Fig2B_images_16bit_tif/Fig2B_exp1/ssa2 mtr10_YPD_D.tif
- __MACOSX/Figure 2 source data/Fig2B_images_16bit_tif/Fig2B_exp1/._ssa2 mtr10_YPD_D.tif
- Figure 2 source data/Fig2B_images_16bit_tif/Fig2B_exp1/ssa2 mtr10_YPD_R.tif
- __MACOSX/Figure 2 source data/Fig2B_images_16bit_tif/Fig2B_exp1/._ssa2 mtr10_YPD_R.tif
- Figure 2 source data/Fig2B_images_16bit_tif/Fig2B_exp1/ssa2_SD_D.tif
- __MACOSX/Figure 2 source data/Fig2B_images_16bit_tif/Fig2B_exp1/._ssa2_SD_D.tif
- Figure 2 source data/Fig2B_images_16bit_tif/Fig2B_exp1/ssa2_SD_R.tif
- __MACOSX/Figure 2 source data/Fig2B_images_16bit_tif/Fig2B_exp1/._ssa2_SD_R.tif
- Figure 2 source data/Fig2B_images_16bit_tif/Fig2B_exp1/ssa2_YPD_D.tif
- __MACOSX/Figure 2 source data/Fig2B_images_16bit_tif/Fig2B_exp1/._ssa2_YPD_D.tif
- Figure 2 source data/Fig2B_images_16bit_tif/Fig2B_exp1/ssa2_YPD_R.tif
- __MACOSX/Figure 2 source data/Fig2B_images_16bit_tif/Fig2B_exp1/._ssa2_YPD_R.tif
- Figure 2 source data/Fig2B_images_16bit_tif/Fig2B_exp1/wt_SD_D.tif
- __MACOSX/Figure 2 source data/Fig2B_images_16bit_tif/Fig2B_exp1/._wt_SD_D.tif
- Figure 2 source data/Fig2B_images_16bit_tif/Fig2B_exp1/wt_SD_R.tif
- __MACOSX/Figure 2 source data/Fig2B_images_16bit_tif/Fig2B_exp1/._wt_SD_R.tif
- Figure 2 source data/Fig2B_images_16bit_tif/Fig2B_exp1/wt_YPD_D.tif
- __MACOSX/Figure 2 source data/Fig2B_images_16bit_tif/Fig2B_exp1/._wt_YPD_D.tif
- Figure 2 source data/Fig2B_images_16bit_tif/Fig2B_exp1/wt_YPD_R.tif
- __MACOSX/Figure 2 source data/Fig2B_images_16bit_tif/Fig2B_exp1/._wt_YPD_R.tif
- __MACOSX/Figure 2 source data/Fig2B_images_16bit_tif/._Fig2B_exp1
- Figure 2 source data/Fig2B_images_16bit_tif/Fig2B_exp2/
- Figure 2 source data/Fig2B_images_16bit_tif/Fig2B_exp2/.DS_Store
- __MACOSX/Figure 2 source data/Fig2B_images_16bit_tif/Fig2B_exp2/
- __MACOSX/Figure 2 source data/Fig2B_images_16bit_tif/Fig2B_exp2/._.DS_Store
- Figure 2 source data/Fig2B_images_16bit_tif/Fig2B_exp2/mtr10_SD_a_D.tif
- __MACOSX/Figure 2 source data/Fig2B_images_16bit_tif/Fig2B_exp2/._mtr10_SD_a_D.tif
- Figure 2 source data/Fig2B_images_16bit_tif/Fig2B_exp2/mtr10_SD_a_R.tif
- __MACOSX/Figure 2 source data/Fig2B_images_16bit_tif/Fig2B_exp2/._mtr10_SD_a_R.tif
- Figure 2 source data/Fig2B_images_16bit_tif/Fig2B_exp2/mtr10_SD_b_D.tif
- __MACOSX/Figure 2 source data/Fig2B_images_16bit_tif/Fig2B_exp2/._mtr10_SD_b_D.tif
- Figure 2 source data/Fig2B_images_16bit_tif/Fig2B_exp2/mtr10_SD_b_R.tif
- __MACOSX/Figure 2 source data/Fig2B_images_16bit_tif/Fig2B_exp2/._mtr10_SD_b_R.tif
- Figure 2 source data/Fig2B_images_16bit_tif/Fig2B_exp2/mtr10_YPD_D.tif
- __MACOSX/Figure 2 source data/Fig2B_images_16bit_tif/Fig2B_exp2/._mtr10_YPD_D.tif
- Figure 2 source data/Fig2B_images_16bit_tif/Fig2B_exp2/mtr10_YPD_R.tif
- __MACOSX/Figure 2 source data/Fig2B_images_16bit_tif/Fig2B_exp2/._mtr10_YPD_R.tif
- Figure 2 source data/Fig2B_images_16bit_tif/Fig2B_exp2/ssa1 mtr10_SD_D.tif
- __MACOSX/Figure 2 source data/Fig2B_images_16bit_tif/Fig2B_exp2/._ssa1 mtr10_SD_D.tif
- Figure 2 source data/Fig2B_images_16bit_tif/Fig2B_exp2/ssa1 mtr10_SD_R.tif
- __MACOSX/Figure 2 source data/Fig2B_images_16bit_tif/Fig2B_exp2/._ssa1 mtr10_SD_R.tif
- Figure 2 source data/Fig2B_images_16bit_tif/Fig2B_exp2/ssa1 mtr10_YPD_D.tif
- __MACOSX/Figure 2 source data/Fig2B_images_16bit_tif/Fig2B_exp2/._ssa1 mtr10_YPD_D.tif
- Figure 2 source data/Fig2B_images_16bit_tif/Fig2B_exp2/ssa1 mtr10_YPD_R.tif
- __MACOSX/Figure 2 source data/Fig2B_images_16bit_tif/Fig2B_exp2/._ssa1 mtr10_YPD_R.tif
- Figure 2 source data/Fig2B_images_16bit_tif/Fig2B_exp2/ssa1_SD_D.tif
- __MACOSX/Figure 2 source data/Fig2B_images_16bit_tif/Fig2B_exp2/._ssa1_SD_D.tif
- Figure 2 source data/Fig2B_images_16bit_tif/Fig2B_exp2/ssa1_SD_R.tif
- __MACOSX/Figure 2 source data/Fig2B_images_16bit_tif/Fig2B_exp2/._ssa1_SD_R.tif
- Figure 2 source data/Fig2B_images_16bit_tif/Fig2B_exp2/ssa1_YPD_D.tif
- __MACOSX/Figure 2 source data/Fig2B_images_16bit_tif/Fig2B_exp2/._ssa1_YPD_D.tif
- Figure 2 source data/Fig2B_images_16bit_tif/Fig2B_exp2/ssa1_YPD_R.tif
- __MACOSX/Figure 2 source data/Fig2B_images_16bit_tif/Fig2B_exp2/._ssa1_YPD_R.tif
- Figure 2 source data/Fig2B_images_16bit_tif/Fig2B_exp2/ssa2 mtr10_SD_D.tif
- __MACOSX/Figure 2 source data/Fig2B_images_16bit_tif/Fig2B_exp2/._ssa2 mtr10_SD_D.tif
- Figure 2 source data/Fig2B_images_16bit_tif/Fig2B_exp2/ssa2 mtr10_SD_R.tif
- __MACOSX/Figure 2 source data/Fig2B_images_16bit_tif/Fig2B_exp2/._ssa2 mtr10_SD_R.tif
- Figure 2 source data/Fig2B_images_16bit_tif/Fig2B_exp2/ssa2 mtr10_YPD_D.tif
- __MACOSX/Figure 2 source data/Fig2B_images_16bit_tif/Fig2B_exp2/._ssa2 mtr10_YPD_D.tif
- Figure 2 source data/Fig2B_images_16bit_tif/Fig2B_exp2/ssa2 mtr10_YPD_R.tif
- __MACOSX/Figure 2 source data/Fig2B_images_16bit_tif/Fig2B_exp2/._ssa2 mtr10_YPD_R.tif
- Figure 2 source data/Fig2B_images_16bit_tif/Fig2B_exp2/ssa2_SD_D.tif
- __MACOSX/Figure 2 source data/Fig2B_images_16bit_tif/Fig2B_exp2/._ssa2_SD_D.tif
- Figure 2 source data/Fig2B_images_16bit_tif/Fig2B_exp2/ssa2_SD_R.tif
- __MACOSX/Figure 2 source data/Fig2B_images_16bit_tif/Fig2B_exp2/._ssa2_SD_R.tif
- Figure 2 source data/Fig2B_images_16bit_tif/Fig2B_exp2/ssa2_YPD_D.tif
- __MACOSX/Figure 2 source data/Fig2B_images_16bit_tif/Fig2B_exp2/._ssa2_YPD_D.tif
- Figure 2 source data/Fig2B_images_16bit_tif/Fig2B_exp2/ssa2_YPD_R.tif
- __MACOSX/Figure 2 source data/Fig2B_images_16bit_tif/Fig2B_exp2/._ssa2_YPD_R.tif
- Figure 2 source data/Fig2B_images_16bit_tif/Fig2B_exp2/wt_SD_D.tif
- __MACOSX/Figure 2 source data/Fig2B_images_16bit_tif/Fig2B_exp2/._wt_SD_D.tif
- Figure 2 source data/Fig2B_images_16bit_tif/Fig2B_exp2/wt_SD_R.tif
- __MACOSX/Figure 2 source data/Fig2B_images_16bit_tif/Fig2B_exp2/._wt_SD_R.tif
- Figure 2 source data/Fig2B_images_16bit_tif/Fig2B_exp2/wt_YPD_D.tif
- __MACOSX/Figure 2 source data/Fig2B_images_16bit_tif/Fig2B_exp2/._wt_YPD_D.tif
- Figure 2 source data/Fig2B_images_16bit_tif/Fig2B_exp2/wt_YPD_R.tif
- __MACOSX/Figure 2 source data/Fig2B_images_16bit_tif/Fig2B_exp2/._wt_YPD_R.tif
[truncated: 68 more entries]
