# Supplementary material for: Cytosolic Hsp70 and co-chaperones constitute a novel system for tRNA import into the nucleus
Source: eLife. 2015 Apr 8;4:e04659. doi: 10.7554/eLife.04659 (PMC4432389; doi:10.7554/eLife.04659)
Supplement: Figure 2—source data 1. — Yeast cells are processed as described in the Figure 2 legend and the ‘Materials and methods’ section. Images from three independent sets of FISH experiments are subjected to quantification. Each folder named as Fig2A_expX or Fig2B_expX contains gray-scale tif images with 16 bit depth (acquired by MetaMorph) of a set of the experiments. A file name consists of the strain name (‘wt ’or ‘ssa1’ for example) and culture conditions (‘YPD’ or ‘SD’) with the last capital letter representing the recording channel (‘D’ for DAPI staining or ‘R’ for RNA FISH). If the number of cells suitable for quantification in one image was under 30, those from two images were quantified. In such cases, two sets of images (‘ssa2_SD_a_R.tif’ and ‘ssa2_SD_b_R.tif’ for example) are included. Raw quantification data and their processing to NAIs are summarized Excel files. Summary of the total experiments are shown in the ‘SUMMARY’ sheet in the file named ‘Figure 2A_data_summaryandexp1_DATA.xls’ or ‘Figure 2B_data_summaryandexp1_DATA.xls.’ The same set of data for experiments with the wild-type strain are shown graphically in Figure 2—figure supplement 3 in the supplemental materials. All the tif images have 16-bit depth. DOI: http://dx.doi.org/10.7554/eLife.04659.006 [file elife04659s001.zip › Figure 2 source data/Figure 2A_data_summary&ext1_DATA.xls]

## Sheet: SUMMARY
			WT	ssa1∆	ssa2∆	ssa3∆	ssa4∆
YPD (fed)	experiment 1	AVE	0.844871	0.812674	0.858331	1.04231	0.84859
		STD	0.0869181	0.123204	0.0920845	0.151662	0.10466
	experiment 2	AVE	0.827726	0.829699	0.854673	0.983886	0.854673
		STD	0.0956687	0.104044	0.102878	0.196517	0.102878
	experiment 3	AVE	0.861964	0.804563	0.800426	0.991316	0.839744
		STD	0.12645	0.124031	0.100166	0.100237	0.12037
	summary	average	0.844854	0.815645	0.83781	1.00584	0.847669
		SD	0.0171189	0.0128284	0.0324268	0.0318014	0.00750682
SD (starved)	experiment 1	AVE	1.59922	1.6037	1.43504	1.63655	1.7845
		STD	0.230737	0.258824	0.158707	0.271036	0.336482
	experiment 2	AVE	1.41882	1.46999	0.978048	1.4876	1.63104
		STD	0.212002	0.249792	0.157012	0.230357	0.263864
	experiment 3	AVE	1.54568	1.65418	1.01059	1.53625	1.58655
		STD	0.291561	0.3966	0.165023	0.258189	0.254535
	summary	average	1.52124	1.57595	1.14123	1.55347	1.66736
		SD	0.0926537	0.0951796	0.254974	0.0759532	0.103854

## Sheet: wt_YPD
WT, YPD	cellular compartment	Region Label	Area	Average Intensity (arb. unit)	Individual NAI	Individual NAI
Cell 1	nucleus	1	2.04729	191.084
	cytosol	2	7.8076	209.095	0.736916	0.687241
Cell 2	nucleus	3	1.87497	240.081		0.700101
	cytosol	4	6.85576	254.16	0.875984	0.728606
Cell 3	nucleus	5	1.75599	248.463		0.734235
	cytosol	6	9.62104	255.267	0.940645	0.736916
Cell 4	nucleus	7	2.30987	229.444		0.752598
	cytosol	8	9.51436	248.841	0.82074	0.75743
Cell 5	nucleus	9	1.7724	232.991		0.764342
	cytosol	10	9.09178	248.963	0.852559	0.790162
Cell 6	nucleus	11	1.33341	221.948		0.798312
	cytosol	12	12.3002	258.952	0.687241	0.82074
Cell 7	nucleus	13	2.22781	239.153		0.829154
	cytosol	14	11.1801	242.382	0.968266	0.84624
Cell 8	nucleus	15	2.42885	240.248		0.851289
	cytosol	16	5.71108	251.932	0.895018	0.852559
Cell 9	nucleus	17	1.93652	205.843		0.853725
	cytosol	18	7.53682	229.446	0.734235	0.854625
Cell 10	nucleus	19	1.95703	268.392		0.864912
	cytosol	20	5.85468	266.831	1.01237	0.873443
Cell 11	nucleus	21	1.92421	271.716		0.875727
	cytosol	22	9.25999	294.175	0.853725	0.875984
Cell 12	nucleus	23	2.72425	241.196		0.881511
	cytosol	24	8.44764	255.766	0.873443	0.895018
Cell 13	nucleus	25	2.14576	259.543		0.91334
	cytosol	26	5.91622	270.825	0.91334	0.930917
Cell 14	nucleus	27	1.4729	262.618		0.940645
	cytosol	28	8.5379	283.368	0.854625	0.968266
Cell 15	nucleus	29	2.24422	200.269		0.973294
	cytosol	30	6.92961	225.813	0.700101	0.982438
Cell 16	nucleus	31	2.14165	246.218		1.01237
	cytosol	32	10.1257	248.106	0.982438
Cell 17	nucleus	33	1.14468	266.742		0.844871	Average NAI in this experiment
	cytosol	34	6.15008	289.655	0.84624	0.0869181	Standard Deviation of NAI in this experiment
Cell 18	nucleus	35	1.69445	233.734			appearing in the SUMMARY sheet
	cytosol	36	5.31721	263.549	0.75743
Cell 19	nucleus	37	2.11294	264.804
	cytosol	38	6.42907	290.389	0.829154
Cell 20	nucleus	39	2.4986	260.864
	cytosol	40	5.24746	264.163	0.973294
Cell 21	nucleus	41	2.49449	243.227
	cytosol	42	7.0609	257.017	0.881511
Cell 22	nucleus	43	1.4729	247.641
	cytosol	44	5.66595	255.581	0.930917
Cell 23	nucleus	45	1.20212	219.242
	cytosol	46	10.7206	248.522	0.728606
Cell 24	nucleus	47	1.4729	222.15
	cytosol	48	5.48543	233.718	0.875727
Cell 25	nucleus	49	1.83395	306.383
	cytosol	50	7.0609	348.257	0.798312
Cell 26	nucleus	51	1.59188	212.149
	cytosol	52	6.51933	234.198	0.764342
Cell 27	nucleus	53	2.59706	212.06
	cytosol	54	7.89786	224.537	0.851289
Cell 28	nucleus	55	3.62686	200.473
	cytosol	56	9.35846	216.363	0.790162
Cell 29	nucleus	57	2.19499	250.753
	cytosol	58	6.26085	267.952	0.864912
Cell 30	nucleus	59	2.22371	246.935
	cytosol	60	7.2168	281.879	0.752598
BKG	–	61	68.8817	140.636

## Sheet: ssa1-YPD
ssa1, YPD	cellular compartment	Region Label	Area	Average Intensity (arb. unit)	Individual NAI	Individual NAI
Cell 1	nucleus	1	2.60527	193.587
	cytosol	2	10.6919	218.349	0.616793	0.58106
Cell 2	nucleus	3	2.39192	254.95		0.5856
	cytosol	4	8.06198	284.915	0.771581	0.616793
Cell 3	nucleus	5	1.1775	227.871		0.619354
	cytosol	6	7.0732	254.749	0.733924	0.683577
Cell 4	nucleus	7	1.25135	241.587		0.723467
	cytosol	8	4.5582	237.542	1.04826	0.733924
Cell 5	nucleus	9	1.64111	227.74		0.735536
	cytosol	10	5.77672	228.554	0.989121	0.757284
Cell 6	nucleus	11	1.6206	312.385		0.771581
	cytosol	12	8.92356	355.409	0.786669	0.785052
Cell 7	nucleus	13	2.07191	212.071		0.786669
	cytosol	14	7.62298	253.355	0.5856	0.804041
Cell 8	nucleus	15	1.51803	187.427		0.808013
	cytosol	16	7.42194	203.024	0.683577	0.812652
Cell 9	nucleus	17	1.9119	241.959		0.818041
	cytosol	18	5.35003	262.299	0.812652	0.821246
Cell 10	nucleus	19	2.58476	223.387		0.835334
	cytosol	20	8.29994	235.394	0.852971	0.835632
Cell 11	nucleus	21	2.51911	243.893		0.852971
	cytosol	22	4.06176	255.338	0.887351	0.859997
Cell 12	nucleus	23	1.53855	241.192		0.876121
	cytosol	24	6.90089	258.395	0.835632	0.887351
Cell 13	nucleus	25	2.6463	270.783		0.892778
	cytosol	26	8.30404	312.869	0.735536	0.89408
Cell 14	nucleus	27	1.50162	274.227		0.912173
	cytosol	28	6.68754	288.698	0.892778	0.989121
Cell 15	nucleus	29	2.23192	303.55		1.00672
	cytosol	30	6.50292	324.733	0.876121	1.04578
Cell 16	nucleus	31	2.31807	269.434		1.04826
	cytosol	32	11.6929	268.661	1.00672
Cell 17	nucleus	33	1.9119	199.603		0.812674	Average NAI in this experiment
	cytosol	34	8.56662	232.676	0.58106	0.123204	Standard Deviation of NAI in this experiment
Cell 18	nucleus	35	1.37854	236.378			appearing in the SUMMARY sheet
	cytosol	36	7.05679	256.52	0.804041
Cell 19	nucleus	37	2.51501	266.201
	cytosol	38	6.93371	296.995	0.785052
Cell 20	nucleus	39	1.65753	244.144
	cytosol	40	6.22393	273.121	0.757284
Cell 21	nucleus	41	1.81343	251.828
	cytosol	42	5.69877	312.117	0.619354
Cell 22	nucleus	43	2.69963	264.389
	cytosol	44	9.18614	259.545	1.04578
Cell 23	nucleus	45	2.76118	226.56
	cytosol	46	11.4016	254.398	0.723467
Cell 24	nucleus	47	1.95703	216.084
	cytosol	48	7.76658	229.953	0.818041
Cell 25	nucleus	49	1.52213	204.765
	cytosol	50	8.47225	215.874	0.821246
Cell 26	nucleus	51	1.89138	219.612
	cytosol	52	8.93177	235.265	0.808013
Cell 27	nucleus	53	2.62578	208.597
	cytosol	54	9.01793	213.879	0.912173
Cell 28	nucleus	55	2.41244	193.26
	cytosol	56	8.33276	199.695	0.859997
Cell 29	nucleus	57	2.3509	364.379
	cytosol	58	7.13475	389.334	0.89408
Cell 30	nucleus	59	1.52624	286.995
	cytosol	60	5.87109	313.264	0.835334
BKG	–	61	79.9428	153.732

## Sheet: ssa2_YPD
ssa2, YPD	cellular compartment	Region Label	Area	Average Intensity (arb. unit)	Individual NAI	Individual NAI
Cell 1	nucleus	1	1.93241	208.607
	cytosol	2	5.92442	197.63	1.16361	0.716185
Cell 2	nucleus	3	1.58368	208.984		0.720928
	cytosol	4	3.41762	237.795	0.731402	0.730982
Cell 3	nucleus	5	2.7981	222.023		0.731402
	cytosol	6	5.56748	245.498	0.79581	0.788793
Cell 4	nucleus	7	2.19089	225.601		0.79581
	cytosol	8	5.87929	260.588	0.730982	0.802289
Cell 5	nucleus	9	2.34269	274.699		0.807947
	cytosol	10	5.2967	296.026	0.871127	0.810777
Cell 6	nucleus	11	2.01447	268.971		0.820177
	cytosol	12	8.94408	278.41	0.936173	0.825108
Cell 7	nucleus	13	2.31397	253.401		0.827811
	cytosol	14	8.33276	280.339	0.820177	0.828917
Cell 8	nucleus	15	1.98575	241.785		0.829234
	cytosol	16	10.2241	244.15	0.979185	0.860436
Cell 9	nucleus	17	3.21658	255.49		0.860657
	cytosol	18	6.66293	284.653	0.810777	0.864379
Cell 10	nucleus	19	2.37551	210.014		0.869575
	cytosol	20	10.9339	241.511	0.716185	0.871127
Cell 11	nucleus	21	1.90369	187.696		0.874617
	cytosol	22	7.55323	201.284	0.807947	0.876455
Cell 12	nucleus	23	1.6206	308.752		0.891791
	cytosol	24	5.2967	346.527	0.825108	0.893076
Cell 13	nucleus	25	1.94882	216.139		0.897486
	cytosol	26	10.4621	239.061	0.788793	0.913934
Cell 14	nucleus	27	2.08422	234.502		0.936173
	cytosol	28	5.96135	234.204	1.00287	0.958185
Cell 15	nucleus	29	2.55604	196.645		0.979185
	cytosol	30	9.09588	210.397	0.827811	1.00287
Cell 16	nucleus	31	1.77651	223.61		1.16361
	cytosol	32	9.39538	259.64	0.720928
Cell 17	nucleus	33	1.9078	214.615		0.858331	Average NAI in this experiment
	cytosol	34	11.4837	224.817	0.891791	0.0920845	Standard Deviation of NAI in this experiment
Cell 18	nucleus	35	2.10473	247.93			appearing in the SUMMARY sheet
	cytosol	36	7.41784	272.106	0.829234
Cell 19	nucleus	37	1.66983	264.995
	cytosol	38	6.05982	286.805	0.860436
Cell 20	nucleus	39	1.28417	272.665
	cytosol	40	5.92853	295.676	0.860657
Cell 21	nucleus	41	2.49449	209.785
	cytosol	42	9.17793	229.315	0.802289
Cell 22	nucleus	43	2.33859	228.66
	cytosol	44	7.9553	240.408	0.893076
Cell 23	nucleus	45	1.7642	225.691
	cytosol	46	9.10819	239.104	0.876455
Cell 24	nucleus	47	2.07191	200.386
	cytosol	48	5.30901	210.863	0.869575
Cell 25	nucleus	49	1.73958	228.828
	cytosol	50	7.44246	249.115	0.828917
Cell 26	nucleus	51	1.49341	244.102
	cytosol	52	8.59124	260.383	0.874617
Cell 27	nucleus	53	2.2155	235.478
	cytosol	54	7.83632	240.058	0.958185
Cell 28	nucleus	55	2.47398	206.726
	cytosol	56	8.08249	213.902	0.913934
Cell 29	nucleus	57	2.90888	254.319
	cytosol	58	8.2425	273.741	0.864379
Cell 30	nucleus	59	1.97344	196.83
	cytosol	60	7.0609	204.402	0.897486
BKG	–	61	58.9899	130.533

## Sheet: ssa3_YPD
ssa3, YPD	cellular compartment	Region Label	Area	Average Intensity (arb. unit)	Individual NAI	Individual NAI
Cell 1	nucleus	1	1.72727	221.829
	cytosol	2	9.62924	214.429	1.10341	0.702933
Cell 2	nucleus	3	1.97754	220.595		0.766967
	cytosol	4	6.27316	230.313	0.888868	0.8263
Cell 3	nucleus	5	2.57655	227.623		0.888868
	cytosol	6	7.47117	227.495	1.00151	0.894538
Cell 4	nucleus	7	2.61348	296.904		0.939023
	cytosol	8	5.32131	283.802	1.09297	0.963627
Cell 5	nucleus	9	2.58886	263.415		0.96474
	cytosol	10	7.82812	264.323	0.992527	0.97821
Cell 6	nucleus	11	2.23602	281.134		0.992527
	cytosol	12	7.56554	258.364	1.19715	1.00151
Cell 7	nucleus	13	1.53444	282.741		1.00292
	cytosol	14	6.35111	269.198	1.1072	1.00955
Cell 8	nucleus	15	2.33449	249.144		1.02226
	cytosol	16	6.52343	253.028	0.96474	1.02614
Cell 9	nucleus	17	1.21032	257.149		1.05229
	cytosol	18	3.57353	238.197	1.19881	1.05865
Cell 10	nucleus	19	1.40315	215.266		1.05992
	cytosol	20	10.3226	230.485	0.8263	1.06891
Cell 11	nucleus	21	2.08011	210.396		1.09297
	cytosol	22	4.79616	230.914	0.766967	1.10341
Cell 12	nucleus	23	3.2412	202.037		1.1072
	cytosol	24	7.43835	227.041	0.702933	1.11709
Cell 13	nucleus	25	1.63291	307.214		1.13639
	cytosol	26	5.97776	289.988	1.11709	1.13685
Cell 14	nucleus	27	1.34161	271.229		1.19715
	cytosol	28	9.77284	279.565	0.939023	1.19881
Cell 15	nucleus	29	1.80933	263.268		1.24218
	cytosol	30	4.71	255.506	1.06891	1.24504
Cell 16	nucleus	31	2.24833	238.325		1.47219
	cytosol	32	7.15116	238.047	1.00292
Cell 17	nucleus	33	1.42367	277.957		1.04231	Average NAI in this experiment
	cytosol	34	7.74196	261.695	1.13685	0.151662	Standard Deviation of NAI in this experiment
Cell 18	nucleus	35	1.87497	257.886			appearing in the SUMMARY sheet
	cytosol	36	5.65364	251.514	1.05865
Cell 19	nucleus	37	2.14986	291.447
	cytosol	38	8.25891	273.615	1.13639
Cell 20	nucleus	39	0.717988	220.514
	cytosol	40	7.30296	222.244	0.97821
Cell 21	nucleus	41	2.54783	297.375
	cytosol	42	5.69467	294.01	1.02226
Cell 22	nucleus	43	1.37854	282.72
	cytosol	44	7.39732	279.158	1.02614
Cell 23	nucleus	45	3.16325	287.885
	cytosol	46	8.01685	279.686	1.05992
Cell 24	nucleus	47	2.07601	235.601
	cytosol	48	7.0609	246.533	0.894538
Cell 25	nucleus	49	2.27705	283.422
	cytosol	50	5.85468	276.438	1.05229
Cell 26	nucleus	51	1.6206	282.471
	cytosol	52	3.91816	287.74	0.963627
Cell 27	nucleus	53	1.13647	227.668
	cytosol	54	8.44764	211.135	1.24218
Cell 28	nucleus	55	1.29648	207.636
	cytosol	56	7.63529	194.889	1.24504
Cell 29	nucleus	57	2.10473	246.741
	cytosol	58	7.27014	213.425	1.47219
Cell 30	nucleus	59	1.71907	203.439
	cytosol	60	5.23516	202.866	1.00955
BKG	–	61	98.8813	142.87

## Sheet: ssa4_YPD
ssa4, YPD	cellular compartment	Region Label	Area	Average Intensity (arb. unit)	Individual NAI	Individual NAI
Cell 1	nucleus	1	2.41244	181.864
	cytosol	2	9.69489	190.207	0.833919	0.595915
Cell 2	nucleus	3	2.10883	262.975		0.656179
	cytosol	4	7.44656	282.977	0.860131	0.696378
Cell 3	nucleus	5	1.92831	208.579		0.7176
	cytosol	6	7.24142	230.322	0.75935	0.75935
Cell 4	nucleus	7	1.6247	243.687		0.759385
	cytosol	8	6.78601	253.451	0.913958	0.778034
Cell 5	nucleus	9	1.82164	211.998		0.782592
	cytosol	10	8.29583	215.792	0.949955	0.782805
Cell 6	nucleus	11	1.82164	224.572		0.783101
	cytosol	12	5.46491	232.542	0.913905	0.786057
Cell 7	nucleus	13	1.94882	228.533		0.833919
	cytosol	14	6.4824	238.545	0.898429	0.854642
Cell 8	nucleus	15	1.51393	208.098		0.860131
	cytosol	16	9.07126	212.293	0.941995	0.861408
Cell 9	nucleus	17	1.75599	216.638		0.866791
	cytosol	18	6.81883	229.677	0.854642	0.873718
Cell 10	nucleus	19	1.23494	241.711		0.898429
	cytosol	20	5.78083	235.057	1.06997	0.89937
Cell 11	nucleus	21	1.0298	236.996		0.900982
	cytosol	22	6.60959	252.606	0.861408	0.905924
Cell 12	nucleus	23	1.84215	228.784		0.913905
	cytosol	24	10.7247	256.925	0.759385	0.913958
Cell 13	nucleus	25	1.57547	228.219		0.923852
	cytosol	26	10.0518	252.238	0.786057	0.928325
Cell 14	nucleus	27	2.27705	230.986		0.941995
	cytosol	28	7.05269	256.239	0.782805	0.948604
Cell 15	nucleus	29	1.39495	265.574		0.949955
	cytosol	30	6.95833	275.926	0.923852	1.01442
Cell 16	nucleus	31	1.55496	259.272		1.06997
	cytosol	32	9.4241	257.576	1.01442
Cell 17	nucleus	33	1.49341	229.681		0.84859	Average NAI in this experiment
	cytosol	34	8.66098	239.719	0.89937	0.10466	Standard Deviation of NAI in this experiment
Cell 18	nucleus	35	1.85856	258.179			appearing in the SUMMARY sheet
	cytosol	36	6.88448	264.583	0.948604
Cell 19	nucleus	37	2.03088	201.564
	cytosol	38	7.40553	225.803	0.7176
Cell 20	nucleus	39	1.3293	239.265
	cytosol	40	4.8577	266.768	0.783101
Cell 21	nucleus	41	1.71907	226.267
	cytosol	42	7.02807	238.74	0.873718
Cell 22	nucleus	43	1.87908	203.95
	cytosol	44	8.77176	222.203	0.778034
Cell 23	nucleus	45	1.11596	211.489
	cytosol	46	6.43317	219.349	0.900982
Cell 24	nucleus	47	1.55085	217.386
	cytosol	48	5.19413	229.284	0.866791
Cell 25	nucleus	49	1.9078	211.772
	cytosol	50	7.12654	243.078	0.696378
Cell 26	nucleus	51	1.20622	296.616
	cytosol	52	3.96329	308.71	0.928325
Cell 27	nucleus	53	0.763118	225.247
	cytosol	54	3.71302	269.93	0.656179
Cell 28	nucleus	55	1.83805	229.65
	cytosol	56	6.3265	238.962	0.905924
Cell 29	nucleus	57	1.40726	181.717
	cytosol	58	8.03326	210.026	0.595915
Cell 30	nucleus	59	1.41546	217.687
	cytosol	60	5.90801	239.277	0.782592
BKG	–	61	44.3101	139.97

## Sheet: wt_SD
WT, SD	cellular compartment	Region Label	Area	Average Intensity (arb. unit)	Individual NAI	Individual NAI
Cell 1	nucleus	1	1.10775	253.893
	cytosol	2	6.83114	207.466	1.62581	1.08329
Cell 2	nucleus	3	0.779529	243.679		1.20534
	cytosol	4	6.31829	210.382	1.43184	1.28201
Cell 3	nucleus	5	1.06262	353.027		1.33257
	cytosol	6	5.75621	246.537	1.94025	1.37519
Cell 4	nucleus	7	2.43706	307.027		1.39359
	cytosol	8	5.35824	268.807	1.28201	1.43184
Cell 5	nucleus	9	1.89549	274.42		1.43739
	cytosol	10	5.72339	219.164	1.64337	1.45915
Cell 6	nucleus	11	0.947744	317.004		1.49355
	cytosol	12	2.48629	237.191	1.76808	1.52362
Cell 7	nucleus	13	1.00518	280.596		1.52593
	cytosol	14	5.71518	255.5	1.20534	1.53796
Cell 8	nucleus	15	0.902613	410.805		1.62439
	cytosol	16	6.50292	286.576	1.81038	1.62581
Cell 9	nucleus	17	1.18571	346.394		1.63588
	cytosol	18	7.95941	288.251	1.37519	1.6362
Cell 10	nucleus	19	1.55906	298.779		1.64041
	cytosol	20	4.77564	248.418	1.43739	1.64337
Cell 11	nucleus	21	1.82574	330.119		1.66746
	cytosol	22	5.68236	265.072	1.49355	1.68423
Cell 12	nucleus	23	1.21853	344.347		1.7211
	cytosol	24	4.16843	255.914	1.7211	1.73317
Cell 13	nucleus	25	1.34571	332.055		1.76808
	cytosol	26	6.89268	251.301	1.68423	1.80501
Cell 14	nucleus	27	1.05442	301.739		1.81038
	cytosol	28	7.47528	236.257	1.63588	1.85862
Cell 15	nucleus	29	1.88318	350.224		1.94025
	cytosol	30	8.94408	250.003	1.85862	2.04891
Cell 16	nucleus	31	1.53855	304.069		2.05194
	cytosol	32	6.51933	245.374	1.52362
Cell 17	nucleus	33	0.795941	389.624		1.59922	Average NAI in this experiment
	cytosol	34	7.77888	325.648	1.33257	0.230737	Standard Deviation of NAI in this experiment
Cell 18	nucleus	35	1.6247	392.217			appearing in the SUMMARY sheet
	cytosol	36	3.3889	291.535	1.6362
Cell 19	nucleus	37	0.640035	415.622
	cytosol	38	4.7182	271.081	2.04891
Cell 20	nucleus	39	1.46059	324.5
	cytosol	40	7.46707	239.218	1.80501
Cell 21	nucleus	41	1.04621	254.471
	cytosol	42	4.86591	245.153	1.08329
Cell 22	nucleus	43	1.34161	272.22
	cytosol	44	6.70395	217.978	1.64041
Cell 23	nucleus	45	1.41546	310.33
	cytosol	46	6.19521	260.326	1.39359
Cell 24	nucleus	47	1.39905	305.771
	cytosol	48	4.68128	251.493	1.45915
Cell 25	nucleus	49	1.69445	409.184
	cytosol	50	7.88966	267.74	2.05194
Cell 26	nucleus	51	1.30879	364.464
	cytosol	52	4.20125	271.924	1.66746
Cell 27	nucleus	53	1.51393	321.366
	cytosol	54	7.40143	249.068	1.62439
Cell 28	nucleus	55	1.18571	366.64
	cytosol	56	3.78277	267.923	1.73317
Cell 29	nucleus	57	1.80112	238.305
	cytosol	58	6.42496	201.568	1.53796
Cell 30	nucleus	59	1.55496	303.438
	cytosol	60	8.89074	244.79	1.52593
BKG	–	61	66.4364	133.279

## Sheet: ssa1_SD
ssa1, SD	cellular compartment	Region Label	Area	Average Intensity (arb. unit)	Individual NAI	Individual NAI
Cell 1	nucleus	1	1.69445	223.77
	cytosol	2	7.75427	194.772	1.35544	1.10822
Cell 2	nucleus	3	1.39905	298.815		1.17585
	cytosol	4	6.97474	213.462	1.85122	1.31652
Cell 3	nucleus	5	1.62881	318.113		1.32599
	cytosol	6	3.20838	227.309	1.79569	1.35544
Cell 4	nucleus	7	1.49752	228.855		1.35601
	cytosol	8	11.0406	189.916	1.5075	1.35643
Cell 5	nucleus	9	2.12114	303.248		1.41779
	cytosol	10	7.22911	223.115	1.72897	1.4468
Cell 6	nucleus	11	2.01857	283.283		1.45676
	cytosol	12	10.3021	207.794	1.79794	1.47118
Cell 7	nucleus	13	1.58778	366.067		1.48192
	cytosol	14	9.35846	262.566	1.69289	1.5075
Cell 8	nucleus	15	1.14468	350.534		1.57955
	cytosol	16	3.71302	236.64	1.9226	1.58839
Cell 9	nucleus	17	0.931333	218.423		1.60192
	cytosol	18	4.30382	190.795	1.35601	1.67118
Cell 10	nucleus	19	1.72727	347.993		1.69289
	cytosol	20	7.98402	278.802	1.41779	1.70554
Cell 11	nucleus	21	2.31397	383.124		1.71499
	cytosol	22	6.56446	296.672	1.47118	1.72897
Cell 12	nucleus	23	1.20622	297.493		1.73898
	cytosol	24	8.30814	223.474	1.67118	1.79471
Cell 13	nucleus	25	1.71496	338.744		1.79569
	cytosol	26	6.78601	245.438	1.70554	1.79794
Cell 14	nucleus	27	1.45239	455.816		1.81674
	cytosol	28	6.25675	365.785	1.35643	1.85122
Cell 15	nucleus	29	1.45239	391.014		1.9226
	cytosol	30	6.34701	275.187	1.71499	2.05537
Cell 16	nucleus	31	1.70266	348.424		2.27786
	cytosol	32	4.64435	227.639	2.05537
Cell 17	nucleus	33	1.89959	403.868		1.6037	Average NAI in this experiment
	cytosol	34	7.84043	360.397	1.17585	0.258824	Standard Deviation of NAI in this experiment
Cell 18	nucleus	35	1.01339	250.494			appearing in the SUMMARY sheet
	cytosol	36	4.76744	208.092	1.4468
Cell 19	nucleus	37	2.0555	375.595
	cytosol	38	10.458	279.316	1.57955
Cell 20	nucleus	39	1.87908	285.646
	cytosol	40	7.72555	244.184	1.31652
Cell 21	nucleus	41	1.26776	282.184
	cytosol	42	9.91233	229.197	1.45676
Cell 22	nucleus	43	1.65753	320.332
	cytosol	44	5.62902	204.127	2.27786
Cell 23	nucleus	45	2.72835	305.636
	cytosol	46	10.4498	258.324	1.32599
Cell 24	nucleus	47	2.25243	258.171
	cytosol	48	6.57266	211.023	1.48192
Cell 25	nucleus	49	2.58886	183.642
	cytosol	50	9.84259	157.17	1.60192
Cell 26	nucleus	51	1.98985	268.693
	cytosol	52	7.25373	202.612	1.73898
Cell 27	nucleus	53	2.30577	338.635
	cytosol	54	11.3647	255.123	1.58839
Cell 28	nucleus	55	1.96523	283.958
	cytosol	56	6.88037	208.341	1.79471
Cell 29	nucleus	57	2.0555	351.549
	cytosol	58	8.16865	244.392	1.81674
Cell 30	nucleus	59	2.51091	202.518
	cytosol	60	6.7778	193.795	1.10822
BKG	–	61	141.054	113.19

## Sheet: ssa2_SD
ssa2, SD	cellular compartment	Region Label	Area	Average Intensity (arb. unit)	Individual NAI	Individual NAI
Cell 1	nucleus	1	2.67912	284.337
	cytosol	2	5.93263	245.026	1.30312	1.1813
Cell 2	nucleus	3	1.96934	271.877		1.25218
	cytosol	4	6.43317	233.869	1.32067	1.27156
Cell 3	nucleus	5	1.93652	321.411		1.27188
	cytosol	6	7.27014	256.748	1.45728	1.27468
Cell 4	nucleus	7	1.05031	373.695		1.27879
	cytosol	8	6.51523	297.323	1.41967	1.29734
Cell 5	nucleus	9	2.26474	327.978		1.30312
	cytosol	10	5.49773	270.818	1.36765	1.30729
Cell 6	nucleus	11	1.64522	362.267		1.32067
	cytosol	12	8.27942	290.825	1.40711	1.33949
Cell 7	nucleus	13	1.54675	349.08		1.36765
	cytosol	14	6.65882	289.839	1.33949	1.37246
Cell 8	nucleus	15	1.11186	306.14		1.39179
	cytosol	16	6.69985	233.281	1.61777	1.40645
Cell 9	nucleus	17	1.99806	273.772		1.40711
	cytosol	18	6.79011	236.531	1.30729	1.41967
Cell 10	nucleus	19	1.20622	273.541		1.43291
	cytosol	20	3.19607	230.608	1.37246	1.45728
Cell 11	nucleus	21	1.64522	256.092		1.48605
	cytosol	22	9.91644	210.056	1.48605	1.50559
Cell 12	nucleus	23	1.82574	307.429		1.52129
	cytosol	24	6.49471	237.629	1.57079	1.52228
Cell 13	nucleus	25	1.67394	331.331		1.56722
	cytosol	26	10.0108	257.319	1.52129	1.57079
Cell 14	nucleus	27	1.89138	277.742		1.61777
	cytosol	28	7.71324	243.027	1.27188	1.64829
Cell 15	nucleus	29	1.28828	277.404		1.72924
	cytosol	30	3.40121	207.953	1.74992	1.74992
Cell 16	nucleus	31	2.62168	299.288		1.77928
	cytosol	32	6.72447	262.242	1.25218
Cell 17	nucleus	33	1.24725	231.132		1.43504	Average NAI in this experiment
	cytosol	34	7.37681	213.361	1.1813	0.158707	Standard Deviation of NAI in this experiment
Cell 18	nucleus	35	1.82984	294.879			appearing in the SUMMARY sheet
	cytosol	36	5.26798	224.265	1.64829
Cell 19	nucleus	37	1.94062	273.558
	cytosol	38	8.43123	227.835	1.40645
Cell 20	nucleus	39	2.10883	307.7
	cytosol	40	8.00454	223.452	1.77928
Cell 21	nucleus	41	1.1775	340.453
	cytosol	42	7.23321	263.22	1.52228
Cell 22	nucleus	43	1.85446	268.549
	cytosol	44	9.05895	235.829	1.27156
Cell 23	nucleus	45	2.0637	361.113
	cytosol	46	6.88858	308.152	1.27468
Cell 24	nucleus	47	2.6504	375.325
	cytosol	48	7.71324	265.687	1.72924
Cell 25	nucleus	49	1.3252	362.207
	cytosol	50	8.11121	305.627	1.29734
Cell 26	nucleus	51	1.98165	370.495
	cytosol	52	5.10387	293.408	1.43291
Cell 27	nucleus	53	1.55085	351.786
	cytosol	54	6.35111	285.226	1.39179
Cell 28	nucleus	55	1.4688	354.545
	cytosol	56	6.57677	267.971	1.56722
Cell 29	nucleus	57	1.66163	212.585
	cytosol	58	4.8577	191.385	1.27879
Cell 30	nucleus	59	1.79702	253.941
	cytosol	60	4.51717	207.398	1.50559
BKG	–	61	116.589	115.341

## Sheet: ssa3_SD
ssa3, SD	cellular compartment	Region Label	Area	Average Intensity (arb. unit)	Individual NAI	Individual NAI
Cell 1	nucleus	1	0.935435	418.035
	cytosol	2	4.73051	279.249	1.92106	1.16527
Cell 2	nucleus	3	1.95293	338.242		1.30024
	cytosol	4	3.57763	270.018	1.48231	1.33596
Cell 3	nucleus	5	1.87908	424.515		1.40315
	cytosol	6	5.06694	336.487	1.42338	1.40737
Cell 4	nucleus	7	0.783632	393.429		1.42338
	cytosol	8	5.149	311.598	1.44709	1.42624
Cell 5	nucleus	9	1.96113	440.994		1.43974
	cytosol	10	4.97258	344.743	1.44524	1.44276
Cell 6	nucleus	11	0.836969	244.02		1.44524
	cytosol	12	6.19111	214.987	1.33596	1.44709
Cell 7	nucleus	13	2.02267	289.418		1.48231
	cytosol	14	5.11618	227.857	1.62002	1.50014
Cell 8	nucleus	15	2.0678	366.111		1.50924
	cytosol	16	3.17966	295.12	1.42624	1.54251
Cell 9	nucleus	17	0.943641	394.691		1.58258
	cytosol	18	7.96761	276.675	1.79684	1.61532
Cell 10	nucleus	19	1.29238	470.727		1.62002
	cytosol	20	4.09048	344.771	1.58258	1.62479
Cell 11	nucleus	21	1.57137	524.308		1.71309
	cytosol	22	3.73764	392.371	1.50014	1.79456
Cell 12	nucleus	23	0.968258	446.758		1.79684
	cytosol	24	5.99417	293.032	1.93471	1.81186
Cell 13	nucleus	25	2.25243	362.016		1.92106
	cytosol	26	7.47528	294.942	1.40315	1.93471
Cell 14	nucleus	27	1.65342	384.578		1.97593
	cytosol	28	5.68646	294.538	1.54251	2.02761
Cell 15	nucleus	29	0.923127	334.956		2.05829
	cytosol	30	5.09566	287.299	1.30024	2.11967
Cell 16	nucleus	31	1.15699	458.468		2.22954
	cytosol	32	7.56144	295.527	1.97593
Cell 17	nucleus	33	1.51803	373.357		1.63655	Average NAI in this experiment
	cytosol	34	4.73051	290.761	1.50924	0.271036	Standard Deviation of NAI in this experiment
Cell 18	nucleus	35	1.15699	235.589			appearing in the SUMMARY sheet
	cytosol	36	5.84647	202.746	1.44276
Cell 19	nucleus	37	1.04211	266.874
	cytosol	38	3.72123	190.602	2.22954
Cell 20	nucleus	39	0.943641	255.296
	cytosol	40	1.60829	190.138	2.05829
Cell 21	nucleus	41	0.85338	495.971
	cytosol	42	5.01361	301.899	2.11967
Cell 22	nucleus	43	0.890305	347.825
	cytosol	44	6.72447	236.704	2.02761
Cell 23	nucleus	45	1.29238	227.441
	cytosol	46	4.64025	189.778	1.61532
Cell 24	nucleus	47	1.43598	226.354
	cytosol	48	5.5962	198.05	1.40737
Cell 25	nucleus	49	0.902613	362.455
	cytosol	50	7.17577	291.018	1.43974
Cell 26	nucleus	51	1.44008	223.863
	cytosol	52	6.38804	187.219	1.62479
Cell 27	nucleus	53	1.6247	268.753
	cytosol	54	6.06802	210.4	1.71309
Cell 28	nucleus	55	1.15288	245.783
	cytosol	56	5.49773	193.885	1.79456
Cell 29	nucleus	57	1.19391	306.77
	cytosol	58	6.96243	281.496	1.16527
Cell 30	nucleus	59	1.21442	373.172
	cytosol	60	3.80739	263.57	1.81186
BKG	–	61	128.75	128.569

[truncated: 2 more sheets: ssa4_SD, Sheet1]
