# Supplementary material for: Cytosolic Hsp70 and co-chaperones constitute a novel system for tRNA import into the nucleus
Source: eLife. 2015 Apr 8;4:e04659. doi: 10.7554/eLife.04659 (PMC4432389; doi:10.7554/eLife.04659)
Supplement: Figure 2—source data 1. — Yeast cells are processed as described in the Figure 2 legend and the ‘Materials and methods’ section. Images from three independent sets of FISH experiments are subjected to quantification. Each folder named as Fig2A_expX or Fig2B_expX contains gray-scale tif images with 16 bit depth (acquired by MetaMorph) of a set of the experiments. A file name consists of the strain name (‘wt ’or ‘ssa1’ for example) and culture conditions (‘YPD’ or ‘SD’) with the last capital letter representing the recording channel (‘D’ for DAPI staining or ‘R’ for RNA FISH). If the number of cells suitable for quantification in one image was under 30, those from two images were quantified. In such cases, two sets of images (‘ssa2_SD_a_R.tif’ and ‘ssa2_SD_b_R.tif’ for example) are included. Raw quantification data and their processing to NAIs are summarized Excel files. Summary of the total experiments are shown in the ‘SUMMARY’ sheet in the file named ‘Figure 2A_data_summaryandexp1_DATA.xls’ or ‘Figure 2B_data_summaryandexp1_DATA.xls.’ The same set of data for experiments with the wild-type strain are shown graphically in Figure 2—figure supplement 3 in the supplemental materials. All the tif images have 16-bit depth. DOI: http://dx.doi.org/10.7554/eLife.04659.006 [file elife04659s001.zip › Figure 2 source data/Figure 2A_exp2_DATA.xls]

## Sheet: wt_YPD
WT, YPD	cellular compartment	Region Label	Area	Average Intensity (arb. unit)	Individual NAI	Individual NAI
Cell 1	nucleus	1	1.82164	201.601
	cytosol	2	6.38804	214.389	0.803088	0.692728
Cell 2	nucleus	3	1.38264	212.148		0.714145
	cytosol	4	3.25351	217.453	0.922001	0.718809
Cell 3	nucleus	5	2.30987	205.831		0.731104
	cytosol	6	5.25977	221.418	0.783429	0.738215
Cell 4	nucleus	7	0.988772	207.137		0.740825
	cytosol	8	4.84129	232.726	0.692728	0.743446
Cell 5	nucleus	9	2.16217	204.761		0.745874
	cytosol	10	5.19823	213.227	0.867267	0.761326
Cell 6	nucleus	11	1.50983	222.062		0.765019
	cytosol	12	4.04535	246.803	0.745874	0.782585
Cell 7	nucleus	13	0.923127	223.369		0.783429
	cytosol	14	6.16239	237.835	0.836335	0.790634
Cell 8	nucleus	15	2.10883	245.632		0.799121
	cytosol	16	5.14079	275.786	0.761326	0.803088
Cell 9	nucleus	17	1.81753	206.379		0.823354
	cytosol	18	6.69165	226.297	0.740825	0.825415
Cell 10	nucleus	19	2.6463	191.178		0.836335
	cytosol	20	7.10192	205.977	0.738215	0.837122
Cell 11	nucleus	21	1.97344	220.104		0.838683
	cytosol	22	5.05463	235.263	0.823354	0.846618
Cell 12	nucleus	23	1.63701	225.378		0.853003
	cytosol	24	5.08335	223.442	1.02617	0.866631
Cell 13	nucleus	25	2.44116	207.953		0.867267
	cytosol	26	5.0095	228.143	0.743446	0.922001
Cell 14	nucleus	27	1.90369	224.991		0.967466
	cytosol	28	6.12956	226.38	0.981956	0.977975
Cell 15	nucleus	29	1.23904	241.745		0.981956
	cytosol	30	2.82682	261.267	0.825415	1.02617
Cell 16	nucleus	31	1.97754	248.239		1.05146
	cytosol	32	3.18787	278.583	0.765019
Cell 17	nucleus	33	3.13863	269.586		0.827726	Average NAI in this experiment
	cytosol	34	4.52948	299.785	0.799121	0.0956687	Standard Deviation of NAI in this experiment
Cell 18	nucleus	35	1.67804	297.477			appearing in the SUMMARY sheet
	cytosol	36	3.77456	290.233	1.05146
Cell 19	nucleus	37	3.72943	270.552
	cytosol	38	6.95833	292.493	0.846618
Cell 20	nucleus	39	1.6206	276.722
	cytosol	40	4.54178	312.08	0.782585
Cell 21	nucleus	41	0.964155	278.306
	cytosol	42	2.00626	303.378	0.837122
Cell 22	nucleus	43	1.9119	271.519
	cytosol	44	6.08854	292.556	0.853003
Cell 23	nucleus	45	1.57137	178.715
	cytosol	46	7.22911	190.431	0.714145
Cell 24	nucleus	47	2.60117	284.035
	cytosol	48	9.60052	287.066	0.977975
Cell 25	nucleus	49	1.89138	217.247
	cytosol	50	6.20341	230.288	0.838683
Cell 26	nucleus	51	1.43187	297.324
	cytosol	52	4.80026	302.297	0.967466
Cell 27	nucleus	53	1.98575	258.448
	cytosol	54	3.5325	275.223	0.866631
Cell 28	nucleus	55	3.99201	257.967
	cytosol	56	4.61974	297.88	0.731104
Cell 29	nucleus	57	1.39495	269.935
	cytosol	58	6.83114	301.841	0.790634
Cell 30	nucleus	59	3.11402	229.509
	cytosol	60	8.103	260.828	0.718809
BKG	–	61	157.042	149.447

## Sheet: ssa1-YPD
ssa1, YPD	cellular compartment	Region Label	Area	Average Intensity (arb. unit)	Individual NAI	Individual NAI
Cell 1	nucleus	1	2.05139	203.792
	cytosol	2	7.89786	213.98	0.852634	0.533825
Cell 2	nucleus	3	1.3252	201.105		0.628246
	cytosol	4	5.87109	213.837	0.815454	0.716455
Cell 3	nucleus	5	1.69035	276.527		0.738732
	cytosol	6	3.73354	292.657	0.890874	0.74445
Cell 4	nucleus	7	0.988772	201.718		0.768991
	cytosol	8	2.75707	235.371	0.628246	0.769178
Cell 5	nucleus	9	1.11186	263.225		0.775179
	cytosol	10	6.21162	280.513	0.87257	0.783483
Cell 6	nucleus	11	1.7642	223.577		0.793922
	cytosol	12	6.87217	240.515	0.822952	0.795753
Cell 7	nucleus	13	2.88426	247.156		0.796814
	cytosol	14	7.01577	264.724	0.853451	0.815454
Cell 8	nucleus	15	2.61348	289.659		0.822952
	cytosol	16	5.35003	298.354	0.943358	0.831113
Cell 9	nucleus	17	3.45865	238.439		0.837657
	cytosol	18	7.09372	270.567	0.74445	0.852634
Cell 10	nucleus	19	1.13237	301.417		0.853006
	cytosol	20	7.20449	307.057	0.96523	0.853451
Cell 11	nucleus	21	1.44828	211.856		0.855817
	cytosol	22	7.35219	238.376	0.716455	0.863612
Cell 12	nucleus	23	2.42064	191.576		0.87257
	cytosol	24	9.7236	208.103	0.738732	0.890874
Cell 13	nucleus	25	1.12416	255.23		0.896885
	cytosol	26	4.29562	287.244	0.775179	0.907099
Cell 14	nucleus	27	0.832866	278.69		0.935743
	cytosol	28	3.70071	287.881	0.935743	0.943358
Cell 15	nucleus	29	2.02267	299.367		0.96523
	cytosol	30	5.27208	339.028	0.795753	0.983131
Cell 16	nucleus	31	1.94472	278.211		1.06534
	cytosol	32	4.35716	299.273	0.863612
Cell 17	nucleus	33	2.89246	280.584		0.829699	Average NAI in this experiment
	cytosol	34	7.6517	282.913	0.983131	0.104044	Standard Deviation of NAI in this experiment
Cell 18	nucleus	35	1.50983	221.965			appearing in the SUMMARY sheet
	cytosol	36	4.4187	245.132	0.768991
Cell 19	nucleus	37	1.90369	207.019
	cytosol	38	9.14101	261.313	0.533825
Cell 20	nucleus	39	1.02159	237.578
	cytosol	40	1.45239	253.201	0.855817
Cell 21	nucleus	41	2.17858	283.712
	cytosol	42	8.94818	307.642	0.853006
Cell 22	nucleus	43	2.41654	226.886
	cytosol	44	6.40035	247.806	0.796814
Cell 23	nucleus	45	2.07601	261.729
	cytosol	46	6.50702	275.167	0.896885
Cell 24	nucleus	47	2.61348	295.262
	cytosol	48	7.11834	310.667	0.907099
Cell 25	nucleus	49	3.30685	242.151
	cytosol	50	9.63334	261.924	0.831113
Cell 26	nucleus	51	2.60527	259.791
	cytosol	52	4.77154	252.741	1.06534
Cell 27	nucleus	53	2.85554	241.422
	cytosol	54	6.97063	260.139	0.837657
Cell 28	nucleus	55	2.40834	264.049
	cytosol	56	10.0026	296.991	0.783483
Cell 29	nucleus	57	3.30685	265.334
	cytosol	58	9.8631	296.609	0.793922
Cell 30	nucleus	59	2.69553	285.151
	cytosol	60	9.85489	327.255	0.769178
BKG	–	61	103.952	144.846

## Sheet: ssa2_YPD
ssa2, YPD	cellular compartment	Region Label	Area	Average Intensity (arb. unit)	Individual NAI	Individual NAI
Cell 1	nucleus	1	1.48521	219.677
	cytosol	2	5.2967	229.239	0.885804	0.613106
Cell 2	nucleus	3	0.935435	217.798		0.660073
	cytosol	4	5.63723	236.478	0.794674	0.718963
Cell 3	nucleus	5	1.37033	237.674		0.725678
	cytosol	6	5.8957	255.111	0.840917	0.773294
Cell 4	nucleus	7	1.30879	269.614		0.778427
	cytosol	8	5.05053	287.106	0.876478	0.782493
Cell 5	nucleus	9	1.42367	234.058		0.794674
	cytosol	10	3.9797	260.02	0.773294	0.803024
Cell 6	nucleus	11	1.89549	249.658		0.808241
	cytosol	12	7.53682	262.328	0.891547	0.834439
Cell 7	nucleus	13	0.836969	283.255		0.839614
	cytosol	14	2.13345	310.587	0.834439	0.840917
Cell 8	nucleus	15	1.34571	299.616		0.859796
	cytosol	16	2.90067	308.45	0.945787	0.873585
Cell 9	nucleus	17	1.27597	261.434		0.876478
	cytosol	18	8.35327	321.138	0.660073	0.880211
Cell 10	nucleus	19	1.11596	278.676		0.880523
	cytosol	20	2.68733	297.948	0.873585	0.881492
Cell 11	nucleus	21	1.78061	266.654		0.885804
	cytosol	22	5.22695	289.797	0.839614	0.891547
Cell 12	nucleus	23	1.71907	300.597		0.8966
	cytosol	24	5.87519	325.888	0.859796	0.916045
Cell 13	nucleus	25	1.73548	284.26		0.923369
	cytosol	26	4.77154	318.297	0.803024	0.924218
Cell 14	nucleus	27	1.36623	265.709		0.94575
	cytosol	28	2.81861	299.122	0.782493	0.945787
Cell 15	nucleus	29	2.12935	243.909		0.967212
	cytosol	30	3.6843	282.376	0.718963	0.971797
Cell 16	nucleus	31	1.69035	227.262		1.14702
	cytosol	32	8.11531	278.856	0.613106
Cell 17	nucleus	33	0.85338	305.567		0.854673	Average NAI in this experiment
	cytosol	34	3.6802	327.287	0.880523	0.102878	Standard Deviation of NAI in this experiment
Cell 18	nucleus	35	1.70266	318.513			appearing in the SUMMARY sheet
	cytosol	36	8.25891	334.37	0.916045
Cell 19	nucleus	37	2.45757	303.673
	cytosol	38	5.27208	325.198	0.880211
Cell 20	nucleus	39	1.87497	335.937
	cytosol	40	2.3591	311.527	1.14702
Cell 21	nucleus	41	1.38674	314.435
	cytosol	42	4.98078	324.125	0.94575
Cell 22	nucleus	43	2.15396	335.516
	cytosol	44	3.65558	351.097	0.924218
Cell 23	nucleus	45	0.771324	227.979
	cytosol	46	3.10991	259.157	0.725678
Cell 24	nucleus	47	1.93652	295.968
	cytosol	48	7.56964	300.335	0.971797
Cell 25	nucleus	49	1.21032	259.525
	cytosol	50	4.63615	291.981	0.778427
Cell 26	nucleus	51	1.50983	256.457
	cytosol	52	5.94494	282.781	0.808241
Cell 27	nucleus	53	1.55496	293.29
	cytosol	54	8.65278	298.3	0.967212
Cell 28	nucleus	55	1.55496	283.686
	cytosol	56	5.19413	295.154	0.923369
Cell 29	nucleus	57	1.63291	294.817
	cytosol	58	8.26301	312.036	0.8966
Cell 30	nucleus	59	1.30879	265.436
	cytosol	60	5.04232	281.56	0.881492
BKG	–	61	128.134	145.501

## Sheet: ssa3_YPD
ssa3, YPD	cellular compartment	Region Label	Area	Average Intensity (arb. unit)	Individual NAI	Individual NAI
Cell 1	nucleus	1	0.570287	240.194
	cytosol	2	5.38286	249.689	0.899587	0.363291
Cell 2	nucleus	3	1.63701	288.767		0.711742
	cytosol	4	2.98273	243.846	1.50635	0.766617
Cell 3	nucleus	5	1.40726	257.828		0.77532
	cytosol	6	4.06996	256.09	1.01721	0.845909
Cell 4	nucleus	7	1.19801	261.712		0.87623
	cytosol	8	5.18182	248.786	1.13802	0.880679
Cell 5	nucleus	9	1.35802	281.39		0.899587
	cytosol	10	4.09458	284.412	0.976625	0.90926
Cell 6	nucleus	11	1.67394	253.36		0.919898
	cytosol	12	4.10279	261.072	0.927205	0.927205
Cell 7	nucleus	13	2.2073	294.755		0.942491
	cytosol	14	4.69359	299.024	0.970332	0.954546
Cell 8	nucleus	15	4.00022	334.352		0.970332
	cytosol	16	8.99331	388.913	0.766617	0.976625
Cell 9	nucleus	17	0.92723	289.137		0.978381
	cytosol	18	4.1151	300.806	0.919898	0.991018
Cell 10	nucleus	19	2.23602	315.486		1.01721
	cytosol	20	4.88232	297.275	1.12812	1.03493
Cell 11	nucleus	21	0.886202	278.588		1.06002
	cytosol	22	2.82682	279.707	0.991018	1.07741
Cell 12	nucleus	23	0.968258	289.369		1.08963
	cytosol	24	1.39495	281.768	1.06002	1.09948
Cell 13	nucleus	25	2.27705	285.993		1.12812
	cytosol	26	3.84431	293.978	0.942491	1.1339
Cell 14	nucleus	27	2.14165	290.029		1.13802
	cytosol	28	3.77456	280.337	1.07741	1.14631
Cell 15	nucleus	29	1.88728	240.143		1.14825
	cytosol	30	5.49363	229.292	1.14631	1.24781
Cell 16	nucleus	31	1.46059	213.216		1.50635
	cytosol	32	3.67199	236.741	0.711742
Cell 17	nucleus	33	1.20622	231.949		0.983886	Average NAI in this experiment
	cytosol	34	6.49881	242.357	0.880679	0.196517	Standard Deviation of NAI in this experiment
Cell 18	nucleus	35	1.7642	392.921			appearing in the SUMMARY sheet
	cytosol	36	4.04535	373.361	1.08963
Cell 19	nucleus	37	1.6247	282.146
	cytosol	38	9.03434	318.954	0.77532
Cell 20	nucleus	39	2.33449	239.325
	cytosol	40	6.55215	254.662	0.845909
Cell 21	nucleus	41	1.09544	279.195
	cytosol	42	3.90585	254.556	1.24781
Cell 22	nucleus	43	0.607212	304.966
	cytosol	44	4.75923	312.101	0.954546
Cell 23	nucleus	45	1.24314	295.096
	cytosol	46	5.66595	309.064	0.90926
Cell 24	nucleus	47	0.97236	252.409
	cytosol	48	3.35608	266.15	0.87623
Cell 25	nucleus	49	1.87087	222.851
	cytosol	50	2.9499	214.854	1.1339
Cell 26	nucleus	51	1.59598	176.53
	cytosol	52	6.22393	214.036	0.363291
Cell 27	nucleus	53	1.92831	315.498
	cytosol	54	3.06888	294.793	1.14825
Cell 28	nucleus	55	1.13237	292.402
	cytosol	56	5.68236	287.769	1.03493
Cell 29	nucleus	57	1.39084	274.67
	cytosol	58	7.40553	263.854	1.09948
Cell 30	nucleus	59	1.80112	268.856
	cytosol	60	4.61564	271.369	0.978381
BKG	–	61	115.682	155.13

## Sheet: ssa4_YPD
ssa4, YPD	cellular compartment	Region Label	Area	Average Intensity (arb. unit)	Individual NAI	Individual NAI
Cell 1	nucleus	1	1.48521	219.677
	cytosol	2	5.2967	229.239	0.885804	0.613106
Cell 2	nucleus	3	0.935435	217.798		0.660073
	cytosol	4	5.63723	236.478	0.794674	0.718963
Cell 3	nucleus	5	1.37033	237.674		0.725678
	cytosol	6	5.8957	255.111	0.840917	0.773294
Cell 4	nucleus	7	1.30879	269.614		0.778427
	cytosol	8	5.05053	287.106	0.876478	0.782493
Cell 5	nucleus	9	1.42367	234.058		0.794674
	cytosol	10	3.9797	260.02	0.773294	0.803024
Cell 6	nucleus	11	1.89549	249.658		0.808241
	cytosol	12	7.53682	262.328	0.891547	0.834439
Cell 7	nucleus	13	0.836969	283.255		0.839614
	cytosol	14	2.13345	310.587	0.834439	0.840917
Cell 8	nucleus	15	1.34571	299.616		0.859796
	cytosol	16	2.90067	308.45	0.945787	0.873585
Cell 9	nucleus	17	1.27597	261.434		0.876478
	cytosol	18	8.35327	321.138	0.660073	0.880211
Cell 10	nucleus	19	1.11596	278.676		0.880523
	cytosol	20	2.68733	297.948	0.873585	0.881492
Cell 11	nucleus	21	1.78061	266.654		0.885804
	cytosol	22	5.22695	289.797	0.839614	0.891547
Cell 12	nucleus	23	1.71907	300.597		0.8966
	cytosol	24	5.87519	325.888	0.859796	0.916045
Cell 13	nucleus	25	1.73548	284.26		0.923369
	cytosol	26	4.77154	318.297	0.803024	0.924218
Cell 14	nucleus	27	1.36623	265.709		0.94575
	cytosol	28	2.81861	299.122	0.782493	0.945787
Cell 15	nucleus	29	2.12935	243.909		0.967212
	cytosol	30	3.6843	282.376	0.718963	0.971797
Cell 16	nucleus	31	1.69035	227.262		1.14702
	cytosol	32	8.11531	278.856	0.613106
Cell 17	nucleus	33	0.85338	305.567		0.854673	Average NAI in this experiment
	cytosol	34	3.6802	327.287	0.880523	0.102878	Standard Deviation of NAI in this experiment
Cell 18	nucleus	35	1.70266	318.513			appearing in the SUMMARY sheet
	cytosol	36	8.25891	334.37	0.916045
Cell 19	nucleus	37	2.45757	303.673
	cytosol	38	5.27208	325.198	0.880211
Cell 20	nucleus	39	1.87497	335.937
	cytosol	40	2.3591	311.527	1.14702
Cell 21	nucleus	41	1.38674	314.435
	cytosol	42	4.98078	324.125	0.94575
Cell 22	nucleus	43	2.15396	335.516
	cytosol	44	3.65558	351.097	0.924218
Cell 23	nucleus	45	0.771324	227.979
	cytosol	46	3.10991	259.157	0.725678
Cell 24	nucleus	47	1.93652	295.968
	cytosol	48	7.56964	300.335	0.971797
Cell 25	nucleus	49	1.21032	259.525
	cytosol	50	4.63615	291.981	0.778427
Cell 26	nucleus	51	1.50983	256.457
	cytosol	52	5.94494	282.781	0.808241
Cell 27	nucleus	53	1.55496	293.29
	cytosol	54	8.65278	298.3	0.967212
Cell 28	nucleus	55	1.55496	283.686
	cytosol	56	5.19413	295.154	0.923369
Cell 29	nucleus	57	1.63291	294.817
	cytosol	58	8.26301	312.036	0.8966
Cell 30	nucleus	59	1.30879	265.436
	cytosol	60	5.04232	281.56	0.881492
BKG	–	61	128.134	145.501

## Sheet: wt_SD_a&b
	WT, SD	cellular compartment	Region Label	Area	Average Intensity (arb. unit)	Individual NAI	Individual NAI
image a	Cell 1	nucleus	1	1.89549	337.301				1.89549	337.301		0.880169
		cytosol	2	4.37767	284.117	1.3226	0.880169		4.37767	284.117	1.3226	1.13335
	Cell 2	nucleus	3	2.37141	348.955		1.13335		2.37141	348.955		1.2067
		cytosol	4	6.40035	309.609	1.2067	1.2067		6.40035	309.609	1.2067	1.23497
	Cell 3	nucleus	5	2.28525	357.531		1.23497		2.28525	357.531		1.24434
		cytosol	6	6.7778	277.697	1.50387	1.24434		6.7778	277.697	1.50387	1.30721
	Cell 4	nucleus	7	3.94278	354.6		1.30721		3.94278	354.6		1.31196
		cytosol	8	4.22997	297.484	1.32047	1.31196		4.22997	297.484	1.32047	1.31894
	Cell 5	nucleus	9	2.4986	357.003		1.31894		2.4986	357.003		1.32047
		cytosol	10	5.60851	276.877	1.50835	1.32047		5.60851	276.877	1.50835	1.3226
	Cell 6	nucleus	11	1.43598	346.594		1.3226		1.43598	346.594		1.32364
		cytosol	12	6.84345	277.745	1.43441	1.32364		6.84345	277.745	1.43441	1.33375
	Cell 7	nucleus	13	1.63291	481.754		1.33375		1.63291	481.754		1.35122
		cytosol	14	5.58389	339.317	1.64726	1.35122		5.58389	339.317	1.64726	1.35606
	Cell 8	nucleus	15	2.83092	428.746		1.35606		2.83092	428.746		1.36194
		cytosol	16	11.5206	367.974	1.24434	1.36194		11.5206	367.974	1.24434	1.39203
	Cell 9	nucleus	17	3.49968	308.367		1.39203		3.49968	308.367		1.41425
		cytosol	18	9.50616	252.974	1.41425	1.41425		9.50616	252.974	1.41425	1.4243
	Cell 10	nucleus	19	1.96523	251.555		1.4243		1.96523	251.555		1.4327
		cytosol	20	5.41978	220.097	1.31196	1.4327		5.41978	220.097	1.31196	1.43441
	Cell 11	nucleus	21	2.88426	432.374		1.43441		2.88426	432.374		1.44801
		cytosol	22	5.64954	295.719	1.77441	1.44801		5.64954	295.719	1.77441	1.49523
	Cell 12	nucleus	23	2.24012	340.322		1.49523		2.24012	340.322		1.50387
		cytosol	24	6.31829	281.573	1.36194	1.50387		6.31829	281.573	1.36194	1.50835
	Cell 13	nucleus	25	2.01447	310.165		1.50835		2.01447	310.165		1.59719
		cytosol	26	8.55431	262.393	1.33375	1.59719		8.55431	262.393	1.33375	1.64726
	Cell 14	nucleus	27	1.83395	335.065		1.64726		1.83395	335.065		1.77441
		cytosol	28	7.18808	254.374	1.59719	1.77441		7.18808	254.374	1.59719	1.78302
	Cell 15	nucleus	29	2.27294	296.097		1.78302		2.27294	296.097		1.82087
		cytosol	30	7.48348	218.437	1.78302	1.82087		7.48348	218.437	1.78302	1.88122
	BKG	–	31	264.966	119.256		1.88122		264.966	119.256
image b	Cell 16	nucleus	31	1.39905	302.933		1.41882	Average NAI in this experiment
		cytosol	32	6.9255	260.195	1.30721	0.212002	Standard Deviation of NAI in this experiment
	Cell 17	nucleus	33	1.64111	396.27			appearing in the SUMMARY sheet
		cytosol	34	6.32239	328.985	1.32364
	Cell 18	nucleus	35	2.0555	303.108
		cytosol	36	4.09868	248.883	1.4243
	Cell 19	nucleus	37	4.8536	345.535				1.39905	302.933
		cytosol	38	5.55517	287.194	1.35122			6.9255	260.195	1.30721
	Cell 20	nucleus	39	1.72727	419.601				1.64111	396.27
		cytosol	40	3.67199	279.766	1.88122			6.32239	328.985	1.32364
	Cell 21	nucleus	41	3.31505	343.53				2.0555	303.108
		cytosol	42	4.70179	276.347	1.4327			4.09868	248.883	1.4243
	Cell 22	nucleus	43	2.33859	318.196				4.8536	345.535
		cytosol	44	7.40963	280.693	1.23497			5.55517	287.194	1.35122
	Cell 23	nucleus	45	0.914921	268.381				1.72727	419.601
		cytosol	46	6.49881	288.435	0.880169			3.67199	279.766	1.88122
	Cell 24	nucleus	47	1.95703	362.26				3.31505	343.53
		cytosol	48	7.41374	294.339	1.39203			4.70179	276.347	1.4327
	Cell 25	nucleus	49	1.22673	395.291				2.33859	318.196
		cytosol	50	5.31721	328.983	1.31894			7.40963	280.693	1.23497
	Cell 26	nucleus	51	1.05442	314.564				0.914921	268.381
		cytosol	52	8.08249	254.702	1.44801			6.49881	288.435	0.880169
	Cell 27	nucleus	53	2.01447	251.432				1.95703	362.26
		cytosol	54	4.38178	236.095	1.13335			7.41374	294.339	1.39203
	Cell 28	nucleus	55	1.78471	348.784				1.22673	395.291
		cytosol	56	8.29994	273.368	1.49523			5.31721	328.983	1.31894
	Cell 29	nucleus	57	1.55906	401.476				1.05442	314.564
		cytosol	58	6.53164	275.072	1.82087			8.08249	254.702	1.44801
	Cell 30	nucleus	59	1.71496	300.189				2.01447	251.432
		cytosol	60	6.90499	253.161	1.35606			4.38178	236.095	1.13335
	BKG	–	61	190.14	121.084				1.78471	348.784
									8.29994	273.368	1.49523
									1.55906	401.476
									6.53164	275.072	1.82087
									1.71496	300.189
									6.90499	253.161	1.35606
									190.14	121.084

## Sheet: ssa1_SD_a&b
	WT, SD	cellular compartment	Region Label	Area	Average Intensity (arb. unit)	Individual NAI	Individual NAI
image a	Cell 1	nucleus	1	2.84733	305.584				2.84733	305.584			126.632	1.07039
		cytosol	2	4.50896	282.318	1.14944	1.07039		4.50896	282.318	1.14944	1.07039		1.14792
	Cell 2	nucleus	3	1.97344	410.528		1.13018		1.97344	410.528		1.13018		1.14944
		cytosol	4	6.55625	364.272	1.19465	1.14536		6.55625	364.272	1.19465	1.14536		1.19465
	Cell 3	nucleus	5	1.74779	320.998		1.14792		1.74779	320.998		1.14792		1.30442
		cytosol	6	3.90585	227.197	1.93272	1.14944		3.90585	227.197	1.93272	1.14944		1.31451
	Cell 4	nucleus	7	1.45239	356.424		1.19465		1.45239	356.424		1.19465		1.31551
		cytosol	8	5.32542	275.785	1.54064	1.24306		5.32542	275.785	1.54064	1.24306		1.42755
	Cell 5	nucleus	9	1.72727	416.057		1.30442		1.72727	416.057		1.30442		1.45942
		cytosol	10	6.85986	322.224	1.47974	1.31451		6.85986	322.224	1.47974	1.31451		1.47974
	Cell 6	nucleus	11	0.992874	409.831		1.31551		0.992874	409.831		1.31551		1.54064
		cytosol	12	5.08335	296.025	1.67184	1.33869		5.08335	296.025	1.67184	1.33869		1.54788
	Cell 7	nucleus	13	2.2032	309.724		1.3651		2.2032	309.724		1.3651		1.67184
		cytosol	14	9.50205	254.888	1.42755	1.4039		9.50205	254.888	1.42755	1.4039		1.8192
	Cell 8	nucleus	15	2.52321	331.06		1.42755		2.52321	331.06		1.42755		1.93272
		cytosol	16	7.02807	239.004	1.8192	1.43809		7.02807	239.004	1.8192	1.43809
	Cell 9	nucleus	17	1.50572	365.469		1.45942		1.50572	365.469		1.45942		1.42506
		cytosol	18	5.04643	280.931	1.54788	1.47974		5.04643	280.931	1.54788	1.47974		0.250289
	Cell 10	nucleus	19	2.43706	439.534		1.53972		2.43706	439.534		1.53972
		cytosol	20	7.43425	366.51	1.30442	1.54064		7.43425	366.51	1.30442	1.54064
	Cell 11	nucleus	21	2.63809	503.017		1.54157		2.63809	503.017		1.54157
		cytosol	22	4.8536	412.963	1.31451	1.54788		4.8536	412.963	1.31451	1.54788
	Cell 12	nucleus	23	1.89138	375.577		1.60935		1.89138	375.577		1.60935
		cytosol	24	6.49471	297.21	1.45942	1.65243		6.49471	297.21	1.45942	1.65243
	Cell 13	nucleus	25	3.37249	301.915		1.67184		3.37249	301.915		1.67184
		cytosol	26	4.97668	290.387	1.07039	1.77271		4.97668	290.387	1.07039	1.77271
	Cell 14	nucleus	27	1.94472	337.184		1.77559		1.94472	337.184		1.77559
		cytosol	28	11.2129	286.685	1.31551	1.8192		11.2129	286.685	1.31551	1.8192
	Cell 15	nucleus	29	2.40834	364.722		1.83058		2.40834	364.722		1.83058
		cytosol	30	7.13475	334.043	1.14792	1.93272		7.13475	334.043	1.14792	1.93272
	BKG	–	31	201.057	126.632		1.93738		201.057	126.632		1.93738
image a	Cell 16	nucleus	31	1.92421	339.015		1.46999	Average NAI in this experiment
		cytosol	32	9.20665	257.392	1.60935	0.249792	Standard Deviation of NAI in this experiment
	Cell 17	nucleus	33	2.13755	417.086			appearing in the SUMMARY sheet
		cytosol	34	9.08357	283.852	1.83058
	Cell 18	nucleus	35	1.81753	311.05
		cytosol	36	6.12956	229.101	1.77559
	Cell 19	nucleus	37	2.10063	273.811				1.92421	339.015
		cytosol	38	5.48543	230.55	1.4039			9.20665	257.392	1.60935
	Cell 20	nucleus	39	1.86677	523.459				2.13755	417.086
		cytosol	40	4.09868	365.52	1.65243			9.08357	283.852	1.83058
	Cell 21	nucleus	41	1.30469	315.063				1.81753	311.05
		cytosol	42	8.58303	231.536	1.77271			6.12956	229.101	1.77559
	Cell 22	nucleus	43	1.04621	421.933				2.10063	273.811
		cytosol	44	4.44742	277.511	1.93738			5.48543	230.55	1.4039
	Cell 23	nucleus	45	1.60829	366.013				1.86677	523.459
		cytosol	46	4.87821	338.071	1.13018			4.09868	365.52	1.65243
	Cell 24	nucleus	47	2.01037	471.876				1.30469	315.063
		cytosol	48	6.20752	365.73	1.43809			8.58303	231.536	1.77271
	Cell 25	nucleus	49	2.49039	417.414				1.04621	421.933
		cytosol	50	9.39538	314.138	1.54157			4.44742	277.511	1.93738
	Cell 26	nucleus	51	2.72425	335.072				1.60829	366.013
		cytosol	52	10.2529	293.691	1.24306			4.87821	338.071	1.13018
	Cell 27	nucleus	53	1.66983	354.437				2.01037	471.876
		cytosol	54	5.22285	295.995	1.33869			6.20752	365.73	1.43809
	Cell 28	nucleus	55	2.83092	355.074				2.49039	417.414
		cytosol	56	6.63421	293.123	1.3651			9.39538	314.138	1.54157
	Cell 29	nucleus	57	1.44008	365.199				2.72425	335.072
		cytosol	58	6.61369	280.456	1.53972			10.2529	293.691	1.24306
	Cell 30	nucleus	59	1.96523	250.065				1.66983	354.437
		cytosol	60	9.14101	233.995	1.14536			5.22285	295.995	1.33869
	BKG	–	61	247.373	123.441				2.83092	355.074
									6.63421	293.123	1.3651
									1.44008	365.199
									6.61369	280.456	1.53972
									1.96523	250.065
									9.14101	233.995	1.14536
									247.373	123.441

## Sheet: ssa2_SD_a&b
	ssa2, SD	cellular compartment	Region Label	Area	Average Intensity (arb. unit)	Individual NAI	Individual NAI
image a	Cell 1	nucleus	1	1.04211	273.803				1.04211	273.803
		cytosol	2	3.17966	272.701	1.00717	0.718184		3.17966	272.701	1.00717
	Cell 2	nucleus	3	1.1775	341.655		0.755098		1.1775	341.655
		cytosol	4	4.52127	329.284	1.05881	0.773098		4.52127	329.284	1.05881
	Cell 3	nucleus	5	2.05139	245.274		0.78069		2.05139	245.274
		cytosol	6	7.97992	286.256	0.755098	0.786551		7.97992	286.256	0.755098
	Cell 4	nucleus	7	1.01339	366.538		0.808278		1.01339	366.538
		cytosol	8	3.40121	300.227	1.36574	0.833519		3.40121	300.227	1.36574
	Cell 5	nucleus	9	1.43598	287.766		0.833948		1.43598	287.766
		cytosol	10	6.08443	312.344	0.872933	0.871715		6.08443	312.344	0.872933
	Cell 6	nucleus	11	1.00518	253.306		0.872933		1.00518	253.306
		cytosol	12	7.11834	248.168	1.03975	0.874523		7.11834	248.168	1.03975
	Cell 7	nucleus	13	1.09134	240.398		0.96728		1.09134	240.398
		cytosol	14	4.59922	257.829	0.874523	0.976966		4.59922	257.829	0.874523
	Cell 8	nucleus	15	1.97754	235.515		0.978476		1.97754	235.515
		cytosol	16	7.61477	223.357	1.1164	0.996733		7.61477	223.357	1.1164
	Cell 9	nucleus	17	1.34571	216.024		1.00017		1.34571	216.024
		cytosol	18	8.3984	239.058	0.808278	1.00078		8.3984	239.058	0.808278
	Cell 10	nucleus	19	1.39084	280.587		1.00717		1.39084	280.587
		cytosol	20	7.20039	304.379	0.871715	1.02054		7.20039	304.379	0.871715
	Cell 11	nucleus	21	1.48931	275.534		1.02772		1.48931	275.534
		cytosol	22	5.75621	276.048	0.996733	1.03975		5.75621	276.048	0.996733
	Cell 12	nucleus	23	1.71907	290.888		1.05881		1.71907	290.888
		cytosol	24	5.80544	325.236	0.833519	1.06808		5.80544	325.236	0.833519
	Cell 13	nucleus	25	1.93652	250.669		1.09247		1.93652	250.669
		cytosol	26	6.98294	248.018	1.02054	1.1164		6.98294	248.018	1.02054
	Cell 14	nucleus	27	1.16929	223.702		1.11816		1.16929	223.702
		cytosol	28	8.93587	214.833	1.09247	1.17231		8.93587	214.833	1.09247
	Cell 15	nucleus	29	1.37033	270.784		1.18557		1.37033	270.784
		cytosol	30	7.2168	274.125	0.978476	1.23981		7.2168	274.125	0.978476
	BKG	–	31	160.776	118.917		1.36574		160.776	118.917
image b	Cell 16	nucleus	31	1.96934	256.242		0.978048	Average NAI in this experiment
		cytosol	32	7.56964	311.659	0.718184	0.157012	Standard Deviation of NAI in this experiment
	Cell 17	nucleus	33	1.73138	282.18			appearing in the SUMMARY sheet
		cytosol	34	6.99935	271.525	1.06808
	Cell 18	nucleus	35	1.71907	218.399
		cytosol	36	3.61456	248.741	0.773098
	Cell 19	nucleus	37	0.968258	220				1.96934	256.242
		cytosol	38	2.55193	204.569	1.17231			7.56964	311.659	0.718184
	Cell 20	nucleus	39	2.07191	248.392				1.73138	282.18
		cytosol	40	2.72835	252.904	0.96728			6.99935	271.525	1.06808
	Cell 21	nucleus	41	2.08422	203.055				1.71907	218.399
		cytosol	42	3.46275	189.275	1.18557			3.61456	248.741	0.773098
	Cell 22	nucleus	43	2.08422	210.14				0.968258	220
		cytosol	44	2.54373	191.74	1.23981			2.55193	204.569	1.17231
	Cell 23	nucleus	45	1.50983	200.084				2.07191	248.392
		cytosol	46	2.68733	191.095	1.11816			2.72835	252.904	0.96728
	Cell 24	nucleus	47	1.65753	206.582				2.08422	203.055
		cytosol	48	3.00734	206.566	1.00017			3.46275	189.275	1.18557
	Cell 25	nucleus	49	2.33038	185.924				2.08422	210.14
		cytosol	50	3.79508	184.012	1.02772			2.54373	191.74	1.23981
	Cell 26	nucleus	51	1.9078	205.465				1.50983	200.084
		cytosol	52	7.53272	223.474	0.833948			2.68733	191.095	1.11816
	Cell 27	nucleus	53	1.65753	226.676				1.65753	206.582
		cytosol	54	5.82185	226.589	1.00078			3.00734	206.566	1.00017
	Cell 28	nucleus	55	1.79292	277.343				2.33038	185.924
		cytosol	56	4.38178	281.17	0.976966			3.79508	184.012	1.02772
	Cell 29	nucleus	57	2.36321	207.34				1.9078	205.465
		cytosol	58	5.91212	232.395	0.786551			7.53272	223.474	0.833948
	Cell 30	nucleus	59	2.14576	157.484				1.65753	226.676
		cytosol	60	3.71712	169.414	0.78069			5.82185	226.589	1.00078
	BKG	–	61	171.222	115.015				1.79292	277.343
									4.38178	281.17	0.976966
									2.36321	207.34
									5.91212	232.395	0.786551
									2.14576	157.484
									3.71712	169.414	0.78069
									171.222	115.015

## Sheet: ssa3_SD_a&b
	ssa3, SD	cellular compartment	Region Label	Area	Average Intensity (arb. unit)	Individual NAI	Individual NAI					1.0802
image a	Cell 1	nucleus	1	1.65753	322.413				1.65753	322.413		1.14919
		cytosol	2	2.96631	294.08	1.16441	1.0802		2.96631	294.08	1.16441	1.16441
	Cell 2	nucleus	3	1.75189	307.576		1.14919		1.75189	307.576		1.20143
		cytosol	4	3.12222	260.887	1.33556	1.16441		3.12222	260.887	1.33556	1.21848
	Cell 3	nucleus	5	1.40726	333.685		1.20143		1.40726	333.685		1.22822
		cytosol	6	3.22479	252.169	1.62502	1.21848		3.22479	252.169	1.62502	1.26617
	Cell 4	nucleus	7	0.882099	301.298		1.22822		0.882099	301.298		1.30319
		cytosol	8	3.0853	211.912	1.99136	1.26617		3.0853	211.912	1.99136	1.33556
	Cell 5	nucleus	9	1.00108	339.262		1.30319		1.00108	339.262		1.38633
		cytosol	10	3.06888	293.537	1.26617	1.33556		3.06888	293.537	1.26617	1.40068
	Cell 6	nucleus	11	0.701577	436.035		1.38633		0.701577	436.035		1.40125
		cytosol	12	2.03088	346.038	1.40125	1.40068		2.03088	346.038	1.40125	1.44025
	Cell 7	nucleus	13	1.72727	391.048		1.40125		1.72727	391.048		1.45741
		cytosol	14	4.76334	342.761	1.21848	1.44025		4.76334	342.761	1.21848	1.48022
	Cell 8	nucleus	15	1.53855	479.952		1.45741		1.53855	479.952		1.49289
		cytosol	16	4.01663	357.568	1.51897	1.48022		4.01663	357.568	1.51897	1.51897
	Cell 9	nucleus	17	0.894408	428.812		1.49289		0.894408	428.812		1.52429
		cytosol	18	4.61153	343.243	1.38633	1.51897		4.61153	343.243	1.38633	1.61319
	Cell 10	nucleus	19	0.640035	317.955		1.52429		0.640035	317.955		1.61977
		cytosol	20	4.08638	272.307	1.30319	1.61319		4.08638	272.307	1.30319	1.62228
	Cell 11	nucleus	21	1.90369	373.638		1.61977		1.90369	373.638		1.62502
		cytosol	22	4.01253	331.407	1.20143	1.62228		4.01253	331.407	1.20143	1.67224
	Cell 12	nucleus	23	1.21032	491.902		1.62502		1.21032	491.902		1.67777
		cytosol	24	3.13453	311.215	1.95366	1.67224		3.13453	311.215	1.95366	1.68232
	Cell 13	nucleus	25	1.49341	445.624		1.67777		1.49341	445.624		1.68241
		cytosol	26	2.03088	314.788	1.67777	1.68232		2.03088	314.788	1.67777	1.70425
	Cell 14	nucleus	27	1.19801	408.442		1.68241		1.19801	408.442		1.7346
		cytosol	28	3.18376	326.43	1.40068	1.70425		3.18376	326.43	1.40068	1.95366
	Cell 15	nucleus	29	1.35392	422.864		1.7346		1.35392	422.864		1.99136
		cytosol	30	3.30685	328.359	1.45741	1.95366		3.30685	328.359	1.45741
	BKG	–	31	264.687	121.748		1.99136		264.687	121.748
image b	Cell 16	nucleus	31	1.96934	405.804		1.4876	Average NAI in this experiment
		cytosol	32	2.7899	284.059	1.7346	0.230357	Standard Deviation of NAI in this experiment
	Cell 17	nucleus	33	1.22673	405.06			appearing in the SUMMARY sheet
		cytosol	34	2.89657	288.758	1.68241
	Cell 18	nucleus	35	2.04729	368.972
		cytosol	36	5.53466	273.069	1.61977
	Cell 19	nucleus	37	1.03801	499.107				1.96934	405.804
		cytosol	38	6.61369	368.135	1.52429			2.7899	284.059	1.7346
	Cell 20	nucleus	39	1.27597	509.859				1.22673	405.06
		cytosol	40	2.81041	359.674	1.62228			2.89657	288.758	1.68241
	Cell 21	nucleus	41	2.14986	490.311				2.04729	368.972
		cytosol	42	5.07925	340.774	1.67224			5.53466	273.069	1.61977
	Cell 22	nucleus	43	2.01447	398.703				1.03801	499.107
		cytosol	44	3.05247	306.134	1.49289			6.61369	368.135	1.52429
	Cell 23	nucleus	45	1.34161	349.107				1.27597	509.859
		cytosol	46	4.24228	319.147	1.14919			2.81041	359.674	1.62228
	Cell 24	nucleus	47	2.09242	397.782				2.14986	490.311
		cytosol	48	2.88836	345.857	1.22822			5.07925	340.774	1.67224
	Cell 25	nucleus	49	1.72317	312.681				2.01447	398.703
		cytosol	50	3.71712	253.273	1.44025			3.05247	306.134	1.49289
	Cell 26	nucleus	51	3.03606	413.715				1.34161	349.107
		cytosol	52	4.91104	301.436	1.61319			4.24228	319.147	1.14919
	Cell 27	nucleus	53	1.7642	320.649				2.09242	397.782
		cytosol	54	4.4146	255.011	1.48022			2.88836	345.857	1.22822
	Cell 28	nucleus	55	1.38264	312.356				1.72317	312.681
		cytosol	56	4.42691	232.178	1.70425			3.71712	253.273	1.44025
	Cell 29	nucleus	57	1.93241	334.55				3.03606	413.715
		cytosol	58	5.79313	246.854	1.68232			4.91104	301.436	1.61319
	Cell 30	nucleus	59	2.00216	205.502				1.7642	320.649
		cytosol	60	4.89462	199.03	1.0802			4.4146	255.011	1.48022
	BKG	–	61	254.717	118.329				1.38264	312.356
									4.42691	232.178	1.70425
									1.93241	334.55
									5.79313	246.854	1.68232
									2.00216	205.502
									4.89462	199.03	1.0802
									254.717	118.329

## Sheet: ssa4_SD_a&b
	ssa4, SD	cellular compartment	Region Label	Area	Average Intensity (arb. unit)	Individual NAI	Individual NAI					1.26756
image a	Cell 1	nucleus	1	1.93241	346.675				1.93241	346.675		1.31647
		cytosol	2	9.34615	268.573	1.51252	1.26756		9.34615	268.573	1.51252	1.33467
	Cell 2	nucleus	3	1.62881	393.343		1.31647		1.62881	393.343		1.35827
		cytosol	4	5.68236	298.323	1.52168	1.33467		5.68236	298.323	1.52168	1.41255
	Cell 3	nucleus	5	1.55906	381.153		1.35827		1.55906	381.153		1.42561
		cytosol	6	4.21356	267.54	1.75062	1.41255		4.21356	267.54	1.75062	1.43334
	Cell 4	nucleus	7	2.78579	323.343		1.42561		2.78579	323.343		1.44149
		cytosol	8	4.88642	245.61	1.6006	1.43334		4.88642	245.61	1.6006	1.4591
	Cell 5	nucleus	9	2.42885	452.105		1.44149		2.42885	452.105		1.51252
		cytosol	10	7.31937	321.451	1.6365	1.4591		7.31937	321.451	1.6365	1.51782
	Cell 6	nucleus	11	1.43187	429.066		1.51252		1.43187	429.066		1.52168
		cytosol	12	5.46901	322.323	1.51782	1.51782		5.46901	322.323	1.51782	1.54687
	Cell 7	nucleus	13	1.71086	447.698		1.52168		1.71086	447.698		1.56505
		cytosol	14	4.79616	343.388	1.4591	1.54687		4.79616	343.388	1.4591	1.58828
	Cell 8	nucleus	15	1.06672	435.808		1.56505		1.06672	435.808		1.59744
		cytosol	16	5.748	340.385	1.42561	1.58828		5.748	340.385	1.42561	1.6006
	Cell 9	nucleus	17	1.66983	505.184		1.59744		1.66983	505.184		1.63407
		cytosol	18	4.24638	367.66	1.54687	1.6006		4.24638	367.66	1.54687	1.6365
	Cell 10	nucleus	19	1.41546	493.904		1.63407		1.41546	493.904		1.70447
		cytosol	20	4.88642	333.352	1.7393	1.6365		4.88642	333.352	1.7393	1.72014
	Cell 11	nucleus	21	1.60419	439.077		1.70447		1.60419	439.077		1.7393
		cytosol	22	5.38286	318.316	1.59744	1.72014		5.38286	318.316	1.59744	1.75062
	Cell 12	nucleus	23	2.31807	374.722		1.7393		2.31807	374.722		1.75557
		cytosol	24	6.79832	299.213	1.41255	1.75062		6.79832	299.213	1.41255	1.76714
	Cell 13	nucleus	25	3.2412	319.091		1.75557		3.2412	319.091		1.7859
		cytosol	26	6.31419	256.945	1.44149	1.76714		6.31419	256.945	1.44149	1.92393
	Cell 14	nucleus	27	1.50572	304.259		1.7859		1.50572	304.259		1.97088
		cytosol	28	3.50788	221.495	1.7859	1.92393		3.50788	221.495	1.7859	2.07223
	Cell 15	nucleus	29	1.9201	290.921		1.97088		1.9201	290.921		2.57115
		cytosol	30	6.12136	217.767	1.72014	2.07223		6.12136	217.767	1.72014
	BKG	–	31	187.53	116.183		2.57115		187.53	116.183
image b	Cell 16	nucleus	31	2.19089	436.689		1.63104	Average NAI in this experiment
		cytosol	32	5.99827	371.718	1.26756	0.263864	Standard Deviation of NAI in this experiment
	Cell 17	nucleus	33	0.980566	439.28			appearing in the SUMMARY sheet
		cytosol	34	5.78493	278.677	2.07223
	Cell 18	nucleus	35	1.38264	419.326
		cytosol	36	6.40035	346.499	1.33467
	Cell 19	nucleus	37	1.0339	338.19				2.19089	436.689
		cytosol	38	6.82293	247.331	1.76714			5.99827	371.718	1.26756
	Cell 20	nucleus	39	1.08724	355.487				0.980566	439.28
		cytosol	40	6.86807	257.964	1.75557			5.78493	278.677	2.07223
	Cell 21	nucleus	41	1.00929	432.053				1.38264	419.326
		cytosol	42	3.46275	246.801	2.57115			6.40035	346.499	1.33467
	Cell 22	nucleus	43	3.43814	373.161				1.0339	338.19
		cytosol	44	5.16541	308.73	1.35827			6.82293	247.331	1.76714
	Cell 23	nucleus	45	2.83092	407.039				1.08724	355.487
		cytosol	46	4.4228	306.617	1.56505			6.86807	257.964	1.75557
	Cell 24	nucleus	47	1.55085	434.659				1.00929	432.053
		cytosol	48	6.12956	321.406	1.58828			3.46275	246.801	2.57115
	Cell 25	nucleus	49	2.12935	463.11				3.43814	373.161
		cytosol	50	4.92334	362.066	1.43334			5.16541	308.73	1.35827
	Cell 26	nucleus	51	1.88728	471.917				2.83092	407.039
		cytosol	52	3.3807	389.456	1.31647			4.4228	306.617	1.56505
	Cell 27	nucleus	53	1.34571	405.439				1.55085	434.659
		cytosol	54	3.96739	291.141	1.70447			6.12956	321.406	1.58828
	Cell 28	nucleus	55	1.7683	431.631				2.12935	463.11
		cytosol	56	2.09652	286.247	1.92393			4.92334	362.066	1.43334
	Cell 29	nucleus	57	1.55906	437.403				1.88728	471.917
		cytosol	58	6.65472	317.691	1.63407			3.3807	389.456	1.31647
	Cell 30	nucleus	59	2.10473	615.534				1.34571	405.439
		cytosol	60	7.40963	375.809	1.97088			3.96739	291.141	1.70447
	BKG	–	61	180.26	128.893				1.7683	431.631
									2.09652	286.247	1.92393
									1.55906	437.403
									6.65472	317.691	1.63407
									2.10473	615.534
									7.40963	375.809	1.97088
									180.26	128.893
