# Supplementary material for: Cytosolic Hsp70 and co-chaperones constitute a novel system for tRNA import into the nucleus
Source: eLife. 2015 Apr 8;4:e04659. doi: 10.7554/eLife.04659 (PMC4432389; doi:10.7554/eLife.04659)
Supplement: Figure 2—source data 1. — Yeast cells are processed as described in the Figure 2 legend and the ‘Materials and methods’ section. Images from three independent sets of FISH experiments are subjected to quantification. Each folder named as Fig2A_expX or Fig2B_expX contains gray-scale tif images with 16 bit depth (acquired by MetaMorph) of a set of the experiments. A file name consists of the strain name (‘wt ’or ‘ssa1’ for example) and culture conditions (‘YPD’ or ‘SD’) with the last capital letter representing the recording channel (‘D’ for DAPI staining or ‘R’ for RNA FISH). If the number of cells suitable for quantification in one image was under 30, those from two images were quantified. In such cases, two sets of images (‘ssa2_SD_a_R.tif’ and ‘ssa2_SD_b_R.tif’ for example) are included. Raw quantification data and their processing to NAIs are summarized Excel files. Summary of the total experiments are shown in the ‘SUMMARY’ sheet in the file named ‘Figure 2A_data_summaryandexp1_DATA.xls’ or ‘Figure 2B_data_summaryandexp1_DATA.xls.’ The same set of data for experiments with the wild-type strain are shown graphically in Figure 2—figure supplement 3 in the supplemental materials. All the tif images have 16-bit depth. DOI: http://dx.doi.org/10.7554/eLife.04659.006 [file elife04659s001.zip › Figure 2 source data/Figure 2A_exp3_DATA.xls]

## Sheet: wt_YPD
WT, YPD	cellular compartment	Region Label	Area	Average Intensity (arb. unit)	Individual NAI	Individual NAI
Cell 1	nucleus	1	1.38264	201.84
	cytosol	2	7.84043	216.44	0.810697	0.555869
Cell 2	nucleus	3	1.3293	217.636		0.611012
	cytosol	4	7.10192	229.223	0.871124	0.677826
Cell 3	nucleus	5	1.82164	241.872		0.732677
	cytosol	6	9.79745	240.911	1.00946	0.736054
Cell 4	nucleus	7	2.24012	253.436		0.758115
	cytosol	8	4.48845	244.931	1.08052	0.759588
Cell 5	nucleus	9	1.73548	262.79		0.763282
	cytosol	10	7.23732	272.345	0.928174	0.810697
Cell 6	nucleus	11	1.54265	261.213		0.824422
	cytosol	12	5.588	259.245	1.01641	0.834547
Cell 7	nucleus	13	1.69445	249.036		0.853015
	cytosol	14	9.16973	267.133	0.858418	0.858418
Cell 8	nucleus	15	0.976463	276.164		0.859159
	cytosol	16	6.79421	276.046	1.00086	0.863464
Cell 9	nucleus	17	2.33449	229.462		0.871124
	cytosol	18	10.5072	257.995	0.759588	0.871601
Cell 10	nucleus	19	1.72727	256.558		0.888201
	cytosol	20	4.97668	258.715	0.981939	0.890677
Cell 11	nucleus	21	1.98165	228.52		0.894216
	cytosol	22	4.16843	285.311	0.611012	0.918202
Cell 12	nucleus	23	3.42172	242.839		0.928174
	cytosol	24	7.39732	263.364	0.834547	0.961166
Cell 13	nucleus	25	1.84215	237.479		0.974664
	cytosol	26	8.77586	258.385	0.824422	0.981939
Cell 14	nucleus	27	2.12524	246.519		1.00086
	cytosol	28	4.64025	259.202	0.894216	1.00946
Cell 15	nucleus	29	2.33859	181.011		1.01641
	cytosol	30	5.05463	196.224	0.732677	1.07358
Cell 16	nucleus	31	1.87497	206.344		1.08052
	cytosol	32	8.86202	216.218	0.871601
Cell 17	nucleus	33	2.08832	231.24		0.861964	Average NAI in this experiment
	cytosol	34	4.7141	233.629	0.974664	0.12645	Standard Deviation of NAI in this experiment
Cell 18	nucleus	35	1.6206	218.028			appearing in the SUMMARY sheet
	cytosol	36	5.92853	243.143	0.758115
Cell 19	nucleus	37	1.25135	283.557
	cytosol	38	3.65148	308.412	0.853015
Cell 20	nucleus	39	2.01447	197.625
	cytosol	40	7.63529	202.82	0.918202
Cell 21	nucleus	41	1.66163	194.447
	cytosol	42	4.43511	220.652	0.677826
Cell 22	nucleus	43	2.59296	223.769
	cytosol	44	9.87951	249.961	0.763282
Cell 23	nucleus	45	1.51393	197.366
	cytosol	46	8.17275	243.749	0.555869
Cell 24	nucleus	47	1.84625	216.236
	cytosol	48	8.48867	225.918	0.888201
Cell 25	nucleus	49	2.93349	203.05
	cytosol	50	8.82099	213.129	0.863464
Cell 26	nucleus	51	2.60527	193.591
	cytosol	52	6.3306	195.784	0.961166
Cell 27	nucleus	53	1.14878	193.661
	cytosol	54	4.89052	200.331	0.890677
Cell 28	nucleus	55	1.78882	196.009
	cytosol	56	4.91104	216.34	0.736054
Cell 29	nucleus	57	1.4729	236.326
	cytosol	58	6.50292	252.229	0.859159
Cell 30	nucleus	59	1.18571	242.125
	cytosol	60	6.73267	235.079	1.07358
BKG	–	61	163.611	139.313

## Sheet: ssa1-YPD
ssa1, YPD	cellular compartment	Region Label	Area	Average Intensity (arb. unit)	Individual NAI	Individual NAI
Cell 1	nucleus	1	1.97754	246.998
	cytosol	2	5.97366	291.68	0.575601	0.575601
Cell 2	nucleus	3	2.58476	258.387		0.589413
	cytosol	4	8.05377	286.527	0.718967	0.610385
Cell 3	nucleus	5	1.11186	379.753		0.676043
	cytosol	6	7.0732	433.83	0.781447	0.676992
Cell 4	nucleus	7	2.23192	283.075		0.680629
	cytosol	8	9.94516	328.44	0.680629	0.681415
Cell 5	nucleus	9	1.88318	260.296		0.712194
	cytosol	10	5.53466	295.709	0.676043	0.718967
Cell 6	nucleus	11	1.56726	309.325		0.729074
	cytosol	12	6.51933	336.714	0.817788	0.77903
Cell 7	nucleus	13	1.62881	291.594		0.781447
	cytosol	14	8.56252	364.875	0.589413	0.794411
Cell 8	nucleus	15	1.82574	334.757		0.812151
	cytosol	16	7.38502	366.764	0.822545	0.813587
Cell 9	nucleus	17	1.64111	294.947		0.817788
	cytosol	18	11.0775	291.297	1.0348	0.821353
Cell 10	nucleus	19	1.9119	323.296		0.822545
	cytosol	20	10.4498	326.597	0.976455	0.830791
Cell 11	nucleus	21	1.44008	325.333		0.833405
	cytosol	22	5.69467	381.479	0.712194	0.841452
Cell 12	nucleus	23	2.37962	305.243		0.848303
	cytosol	24	8.41892	332.474	0.813587	0.852639
Cell 13	nucleus	25	1.80523	336.355		0.913227
	cytosol	26	6.60138	366.897	0.830791	0.96939
Cell 14	nucleus	27	1.33341	336.486		0.970554
	cytosol	28	5.4485	375.328	0.794411	0.974468
Cell 15	nucleus	29	1.73958	310.757		0.976455
	cytosol	30	6.10905	346.032	0.77903	0.998391
Cell 16	nucleus	31	1.74368	311.767		1.0348
	cytosol	32	7.84863	311.969	0.998391
Cell 17	nucleus	33	0.951847	299.47		0.804563	Average NAI in this experiment
	cytosol	34	7.38912	322.073	0.833405	0.124031	Standard Deviation of NAI in this experiment
Cell 18	nucleus	35	0.877996	288.379			appearing in the SUMMARY sheet
	cytosol	36	9.5636	306.004	0.852639
Cell 19	nucleus	37	2.11704	316.167
	cytosol	38	9.21896	328.497	0.913227
Cell 20	nucleus	39	1.15699	265.979
	cytosol	40	7.3645	316.777	0.610385
Cell 21	nucleus	41	1.34571	293.82
	cytosol	42	6.38804	314.061	0.841452
Cell 22	nucleus	43	2.01037	281.869
	cytosol	44	5.68646	284.371	0.974468
Cell 23	nucleus	45	1.67804	250.181
	cytosol	46	7.62708	273.883	0.729074
Cell 24	nucleus	47	1.63291	260.028
	cytosol	48	4.78385	262.262	0.970554
Cell 25	nucleus	49	1.45649	365.766
	cytosol	50	7.82401	397.842	0.848303
Cell 26	nucleus	51	1.66573	263.517
	cytosol	52	8.07018	300.313	0.676992
Cell 27	nucleus	53	1.35392	333.309
	cytosol	54	7.87325	367.29	0.812151
Cell 28	nucleus	55	1.15699	290.72
	cytosol	56	5.46081	339.494	0.681415
Cell 29	nucleus	57	1.92831	339.734
	cytosol	58	12.5463	373.085	0.821353
Cell 30	nucleus	59	2.51091	335.191
	cytosol	60	8.28763	339.89	0.96939
BKG	–	61	76.1272	186.397

## Sheet: ssa2_YPD
ssa2, YPD	cellular compartment	Region Label	Area	Average Intensity (arb. unit)	Individual NAI	Individual NAI
Cell 1	nucleus	1	1.4688	233.335
	cytosol	2	7.96761	264.07	0.668557	0.626289
Cell 2	nucleus	3	1.23084	257.417		0.66313
	cytosol	4	9.07947	293.826	0.70275	0.668557
Cell 3	nucleus	5	2.40834	329.632		0.70275
	cytosol	6	9.20255	333.585	0.975636	0.704247
Cell 4	nucleus	7	1.88318	294.993		0.724488
	cytosol	8	8.73073	357.81	0.66313	0.727021
Cell 5	nucleus	9	1.57957	322.603		0.73248
	cytosol	10	8.00864	341.299	0.889997	0.73791
Cell 6	nucleus	11	2.04729	292.982		0.742079
	cytosol	12	6.97474	337.409	0.73248	0.757799
Cell 7	nucleus	13	1.79292	354.927		0.758279
	cytosol	14	7.504	423.859	0.727021	0.759117
Cell 8	nucleus	15	1.97344	313.557		0.764878
	cytosol	16	9.96157	325.465	0.922739	0.769085
Cell 9	nucleus	17	1.68214	264.351		0.775074
	cytosol	18	4.14792	275.772	0.890644	0.782197
Cell 10	nucleus	19	2.2073	236.21		0.805257
	cytosol	20	7.59016	258.757	0.742079	0.825172
Cell 11	nucleus	21	1.85856	243.934		0.829193
	cytosol	22	6.63421	259.314	0.825172	0.863464
Cell 12	nucleus	23	2.45347	233.896		0.877267
	cytosol	24	9.73591	257.686	0.724488	0.883189
Cell 13	nucleus	25	1.23084	290.42		0.883219
	cytosol	26	3.69251	328.38	0.758279	0.889905
Cell 14	nucleus	27	1.74368	333.061		0.889997
	cytosol	28	6.3347	353.069	0.889905	0.890644
Cell 15	nucleus	29	1.83395	237.743		0.922739
	cytosol	30	8.06198	277.366	0.626289	0.975636
Cell 16	nucleus	31	1.65753	375.27		1.08172
	cytosol	32	6.99935	417.278	0.829193
Cell 17	nucleus	33	1.48931	291.518		0.800426	Average NAI in this experiment
	cytosol	34	7.04448	310.521	0.863464	0.100166	Standard Deviation of NAI in this experiment
Cell 18	nucleus	35	2.89246	244.823			appearing in the SUMMARY sheet
	cytosol	36	8.49277	270.922	0.73791
Cell 19	nucleus	37	2.44116	289.111
	cytosol	38	9.78925	304.687	0.883189
Cell 20	nucleus	39	0.939538	299.668
	cytosol	40	5.98597	340.683	0.757799
Cell 21	nucleus	41	1.53855	299.219
	cytosol	42	6.42907	330.145	0.805257
Cell 22	nucleus	43	1.03801	323.834
	cytosol	44	6.76139	366.296	0.782197
Cell 23	nucleus	45	1.7601	270.436
	cytosol	46	5.93263	301.881	0.759117
Cell 24	nucleus	47	1.52213	313.364
	cytosol	48	4.68949	333.234	0.877267
Cell 25	nucleus	49	2.34269	260.58
	cytosol	50	5.66595	287.374	0.769085
Cell 26	nucleus	51	1.7601	257.501
	cytosol	52	3.95509	282.505	0.775074
Cell 27	nucleus	53	1.59598	342.895
	cytosol	54	3.31505	365.578	0.883219
Cell 28	nucleus	55	1.83395	297.971
	cytosol	56	10.0149	288.404	1.08172
Cell 29	nucleus	57	2.44116	275.208
	cytosol	58	12.1812	307.137	0.764878
Cell 30	nucleus	59	2.62578	256.867
	cytosol	60	10.4785	292.785	0.704247
BKG	–	61	43.6085	171.34

## Sheet: ssa3_YPD
ssa3, YPD	cellular compartment	Region Label	Area	Average Intensity (arb. unit)	Individual NAI	Individual NAI
Cell 1	nucleus	1	1.80523	260.339
	cytosol	2	6.37983	247.861	1.13879	0.836354
Cell 2	nucleus	3	2.01857	288.016		0.839939
	cytosol	4	8.11121	288.897	0.993271	0.858493
Cell 3	nucleus	5	1.64111	313.135		0.876017
	cytosol	6	2.38372	315.48	0.985112	0.883458
Cell 4	nucleus	7	0.92723	332.987		0.884153
	cytosol	8	6.04751	323.869	1.05496	0.888991
Cell 5	nucleus	9	1.60009	333.121		0.891438
	cytosol	10	6.54805	335.722	0.985367	0.918355
Cell 6	nucleus	11	2.17448	327.17		0.935501
	cytosol	12	4.78795	329.271	0.987736	0.944284
Cell 7	nucleus	13	0.996977	383.066		0.951973
	cytosol	14	5.58389	394.422	0.951973	0.973091
Cell 8	nucleus	15	1.16929	359.305		0.985112
	cytosol	16	5.73159	385.866	0.883458	0.985367
Cell 9	nucleus	17	1.67394	377.517		0.987736
	cytosol	18	4.69769	342.279	1.19118	0.992948
Cell 10	nucleus	19	0.861585	317.729		0.993271
	cytosol	20	6.71626	348.99	0.836354	1.01342
Cell 11	nucleus	21	1.44008	246.986		1.03412
	cytosol	22	5.99417	247.618	0.992948	1.04397
Cell 12	nucleus	23	1.18981	257.548		1.04645
	cytosol	24	6.17469	245.813	1.13357	1.05496
Cell 13	nucleus	25	1.59598	272.157		1.07993
	cytosol	26	3.13863	290.98	0.858493	1.09619
Cell 14	nucleus	27	1.74779	304.005		1.13357
	cytosol	28	9.1287	323.141	0.884153	1.13729
Cell 15	nucleus	29	1.87908	303.107		1.13879
	cytosol	30	7.99633	313.114	0.935501	1.14314
Cell 16	nucleus	31	0.919024	274.527		1.19118
	cytosol	32	4.95206	272.983	1.01342
Cell 17	nucleus	33	0.968258	240.517		0.991316	Average NAI in this experiment
	cytosol	34	6.68754	242.8	0.973091	0.100237	Standard Deviation of NAI in this experiment
Cell 18	nucleus	35	1.51393	396.52			appearing in the SUMMARY sheet
	cytosol	36	4.39408	366.649	1.14314
Cell 19	nucleus	37	1.48521	333.492
	cytosol	38	4.25049	325.7	1.04645
Cell 20	nucleus	39	1.477	384.572
	cytosol	40	6.24854	364.687	1.09619
Cell 21	nucleus	41	1.18571	383.439
	cytosol	42	4.77564	373.943	1.04397
Cell 22	nucleus	43	1.56726	420.992
	cytosol	44	6.13777	436.512	0.944284
Cell 23	nucleus	45	2.57655	410.793
	cytosol	46	4.97258	380.271	1.13729
Cell 24	nucleus	47	1.4729	355.641
	cytosol	48	5.71518	373.215	0.918355
Cell 25	nucleus	49	1.48931	281.303
	cytosol	50	5.3008	304.808	0.839939
Cell 26	nucleus	51	1.34571	347.381
	cytosol	52	5.04643	341.131	1.03412
Cell 27	nucleus	53	2.15396	345.594
	cytosol	54	6.49471	331.706	1.07993
Cell 28	nucleus	55	1.25545	305.275
	cytosol	56	4.05355	323.67	0.888991
Cell 29	nucleus	57	1.24314	286.036
	cytosol	58	4.45152	301.634	0.891438
Cell 30	nucleus	59	1.73958	304.915
	cytosol	60	3.29864	325.714	0.876017
BKG	–	61	45.4425	157.958

## Sheet: ssa4_YPD
ssa4, YPD	cellular compartment	Region Label	Area	Average Intensity (arb. unit)	Individual NAI	Individual NAI
Cell 1	nucleus	1	1.15699	245.993
	cytosol	2	5.99007	282.928	0.675712	0.603001
Cell 2	nucleus	3	1.69035	237.796		0.611182
	cytosol	4	2.95401	271.113	0.673627	0.627489
Cell 3	nucleus	5	1.37854	265.179		0.673627
	cytosol	6	6.41676	290.082	0.794273	0.675712
Cell 4	nucleus	7	1.38264	269.196		0.742171
	cytosol	8	6.13777	335.141	0.603001	0.765611
Cell 5	nucleus	9	0.960052	232.393		0.769974
	cytosol	10	4.98489	272.702	0.611182	0.785261
Cell 6	nucleus	11	1.43187	289.926		0.794273
	cytosol	12	4.22997	361.694	0.627489	0.806388
Cell 7	nucleus	13	1.44008	383.584		0.811259
	cytosol	14	6.17469	408.783	0.894894	0.819196
Cell 8	nucleus	15	1.81753	282.555		0.822681
	cytosol	16	6.21982	295.941	0.894523	0.854651
Cell 9	nucleus	17	1.6247	360.258		0.877204
	cytosol	18	5.32131	406.17	0.806388	0.877701
Cell 10	nucleus	19	1.70676	316.678		0.894523
	cytosol	20	5.33362	349.265	0.819196	0.894894
Cell 11	nucleus	21	1.70676	290.719		0.896086
	cytosol	22	7.2209	332.993	0.742171	0.899829
Cell 12	nucleus	23	1.85856	295.349		0.903915
	cytosol	24	8.43533	322.575	0.822681	0.927937
Cell 13	nucleus	25	1.52213	316.213		0.92913
	cytosol	26	7.56554	321.003	0.968482	0.933744
Cell 14	nucleus	27	1.44008	308.573		0.951918
	cytosol	28	6.27316	332.304	0.854651	0.955118
Cell 15	nucleus	29	2.09242	290.727		0.968482
	cytosol	30	5.38696	300.01	0.92913	1.03783
Cell 16	nucleus	31	1.93241	320.754		1.08153
	cytosol	32	7.39322	328.417	0.951918
Cell 17	nucleus	33	1.75599	342.822		0.839744	Average NAI in this experiment
	cytosol	34	7.86504	390.347	0.785261	0.12037	Standard Deviation of NAI in this experiment
Cell 18	nucleus	35	1.72317	297.795			appearing in the SUMMARY sheet
	cytosol	36	4.38998	336.263	0.769974
Cell 19	nucleus	37	1.69035	311.553
	cytosol	38	7.46297	344.711	0.811259
Cell 20	nucleus	39	0.82466	437.433
	cytosol	40	2.03909	467.312	0.899829
Cell 21	nucleus	41	2.02267	355.874
	cytosol	42	4.5664	341.789	1.08153
Cell 22	nucleus	43	1.81753	374.731
	cytosol	44	11.0693	398.585	0.896086
Cell 23	nucleus	45	1.44008	337.906
	cytosol	46	6.21162	345.841	0.955118
Cell 24	nucleus	47	1.477	387.267
	cytosol	48	4.93155	379.312	1.03783
Cell 25	nucleus	49	1.14468	332.233
	cytosol	50	5.69467	354.973	0.877701
Cell 26	nucleus	51	2.51911	300.458
	cytosol	52	6.27726	314.428	0.903915
Cell 27	nucleus	53	1.65753	288.01
	cytosol	54	3.95509	296.452	0.933744
Cell 28	nucleus	55	1.77651	350.727
	cytosol	56	6.44958	376.162	0.877204
Cell 29	nucleus	57	1.56316	300.378
	cytosol	58	6.27316	310.578	0.927937
Cell 30	nucleus	59	1.43598	264.211
	cytosol	60	8.94818	293.35	0.765611
BKG	–	61	60.5735	169.032

## Sheet: wt_SD_a&b
	WT, SD	cellular compartment	Region Label	Area	Average Intensity (arb. unit)	Individual NAI	Individual NAI
image a	Cell 1	nucleus	1	1.30058	358.53
		cytosol	2	5.16951	252.634	1.77646	1.04947
	Cell 2	nucleus	3	1.87908	330.897		1.08449
		cytosol	4	6.70395	270.089	1.39527	1.19
	Cell 3	nucleus	5	1.01749	462.315		1.22707
		cytosol	6	6.16649	298.522	1.89862	1.28453
	Cell 4	nucleus	7	1.55906	377.305		1.30396
		cytosol	8	3.40121	269.343	1.70522	1.30404
	Cell 5	nucleus	9	1.7642	289.574		1.32296
		cytosol	10	8.0907	249.163	1.30404	1.36367
	Cell 6	nucleus	11	2.44936	391.079		1.3651
		cytosol	12	8.04556	347.199	1.19	1.39527
	Cell 7	nucleus	13	2.24012	366.123		1.4286
		cytosol	14	5.73159	354.344	1.04947	1.44195
	Cell 8	nucleus	15	1.39084	612.071		1.48175
		cytosol	16	5.26798	385.838	1.83918	1.48339
	Cell 9	nucleus	17	1.59598	292.694		1.54154
		cytosol	18	9.44462	227.872	1.58074	1.56699
	Cell 10	nucleus	19	0.976463	421.004		1.56923
		cytosol	20	3.14684	339.731	1.36367	1.58074
	Cell 11	nucleus	21	2.24012	400.152		1.58382
		cytosol	22	10.5195	337.266	1.28453	1.61648
	Cell 12	nucleus	23	1.14878	225.1		1.69484
		cytosol	24	8.05377	195.988	1.3651	1.70522
	Cell 13	nucleus	25	2.03909	361.117		1.77646
		cytosol	26	5.86699	231.171	2.13076	1.83918
	Cell 14	nucleus	27	1.42367	292.712		1.89862
		cytosol	28	5.54286	200.087	2.10485	1.98846
	Cell 15	nucleus	29	2.05139	330.854		2.04712
		cytosol	30	8.95228	221.083	2.04712	2.10485
	BKG	–	31	151.93	116.251		2.13076
image b	Cell 16	nucleus	31	1.53855	462.645		1.54568	Average NAI in this experiment
		cytosol	32	2.77759	382.189	1.30396	0.291561	Standard Deviation of NAI in this experiment
	Cell 17	nucleus	33	1.56316	470.367			appearing in the SUMMARY sheet
		cytosol	34	6.49881	325.698	1.69484
	Cell 18	nucleus	35	1.51393	312.16
		cytosol	36	5.39106	248.87	1.48175
	Cell 19	nucleus	37	1.96113	337.751
		cytosol	38	7.08962	283.981	1.32296
	Cell 20	nucleus	39	1.44828	464.643
		cytosol	40	4.05766	292.076	1.98846
	Cell 21	nucleus	41	2.28525	402.964
		cytosol	42	7.12654	299.671	1.56699
	Cell 22	nucleus	43	1.88318	455.991
		cytosol	44	8.9769	333.203	1.56923
	Cell 23	nucleus	45	1.39084	443.059
		cytosol	46	3.94688	318.897	1.61648
	Cell 24	nucleus	47	1.25545	299.121
		cytosol	48	5.72749	243.453	1.44195
	Cell 25	nucleus	49	1.73548	371.752
		cytosol	50	5.16541	278.029	1.58382
	Cell 26	nucleus	51	1.80523	257.939
		cytosol	52	4.04125	231.949	1.22707
	Cell 27	nucleus	53	2.23192	219.682
		cytosol	54	6.26085	186.382	1.48339
	Cell 28	nucleus	55	1.78882	355.472
		cytosol	56	8.94818	284.076	1.4286
	Cell 29	nucleus	57	1.56316	326.121
		cytosol	58	7.98402	252.83	1.54154
	Cell 30	nucleus	59	1.69035	256.507
		cytosol	60	9.78515	245.678	1.08449
	BKG	–	61	139.265	117.493

## Sheet: ssa1_SD_a&b
	ssa1, SD	cellular compartment	Region Label	Area	Average Intensity (arb. unit)	Individual NAI	Individual NAI
image a	Cell 1	nucleus	1	2.28115	334.746
		cytosol	2	7.15526	260.869	1.51172	1.09622
	Cell 2	nucleus	3	1.69035	631.267		1.23431
		cytosol	4	6.22803	394.777	1.84983	1.24734
	Cell 3	nucleus	5	2.58065	445.862		1.41391
		cytosol	6	6.97474	349.166	1.41559	1.41559
	Cell 4	nucleus	7	1.7642	514.579		1.43568
		cytosol	8	2.91708	328.743	1.87558	1.44213
	Cell 5	nucleus	9	1.66163	516.183		1.44315
		cytosol	10	5.09156	358.539	1.65131	1.44473
	Cell 6	nucleus	11	2.30987	344.519		1.45683
		cytosol	12	11.5904	299.304	1.24734	1.46061
	Cell 7	nucleus	13	1.64932	349.59		1.46121
		cytosol	14	5.61672	235.81	1.95363	1.51172
	Cell 8	nucleus	15	1.95293	378.924		1.53041
		cytosol	16	4.68128	298.341	1.44315	1.57361
	Cell 9	nucleus	17	2.40834	377.879		1.57751
		cytosol	18	6.67523	295.915	1.45683	1.5845
	Cell 10	nucleus	19	1.68214	380.429		1.65131
		cytosol	20	4.33254	283.068	1.5845	1.6621
	Cell 11	nucleus	21	2.72015	405.896		1.68228
		cytosol	22	8.75124	299.95	1.57751	1.74369
	Cell 12	nucleus	23	1.27186	342.529		1.75787
		cytosol	24	7.28245	273.232	1.44213	1.77978
	Cell 13	nucleus	25	2.26064	284.312		1.84983
		cytosol	26	6.65062	232.654	1.44473	1.85619
	Cell 14	nucleus	27	2.15396	316.979		1.87558
		cytosol	28	6.73267	243.9	1.57361	1.92945
	Cell 15	nucleus	29	1.89138	337.204		1.95363
		cytosol	30	8.85381	272.594	1.41391	2.23157
	BKG	–	31	154.146	116.498		3.32264
image b	Cell 16	nucleus	31	1.44828	382.198		1.65418	Average NAI in this experiment
		cytosol	32	6.09674	261.171	1.92945	0.3966	Standard Deviation of NAI in this experiment
	Cell 17	nucleus	33	1.50983	298.484			appearing in the SUMMARY sheet
		cytosol	34	9.45692	245.607	1.46121
	Cell 18	nucleus	35	2.42064	290.664
		cytosol	36	10.0641	276.646	1.09622
	Cell 19	nucleus	37	2.97862	357.277
		cytosol	38	8.58713	285.906	1.46061
	Cell 20	nucleus	39	1.80112	410.159
		cytosol	40	5.76852	325.432	1.43568
	Cell 21	nucleus	41	2.22371	368.467
		cytosol	42	11.9391	286.151	1.53041
	Cell 22	nucleus	43	2.26064	443.483
		cytosol	44	10.4375	316.733	1.68228
	Cell 23	nucleus	45	2.14576	462.931
		cytosol	46	7.70503	321.343	1.74369
	Cell 24	nucleus	47	1.37854	390.833
		cytosol	48	8.73894	276.973	1.77978
	Cell 25	nucleus	49	1.42367	268.856
		cytosol	50	6.52753	192.752	2.23157
	Cell 26	nucleus	51	1.97754	276.409
		cytosol	52	7.78709	218.468	1.6621
	Cell 27	nucleus	53	2.3509	232.511
		cytosol	54	10.1216	213.233	1.23431
	Cell 28	nucleus	55	0.800043	350.2
		cytosol	56	3.72533	249.072	1.85619
	Cell 29	nucleus	57	1.19801	304.671
		cytosol	58	7.27014	229.778	1.75787
	Cell 30	nucleus	59	0.779529	258.105
		cytosol	60	2.77759	169.225	3.32264
	BKG	–	61	85.5677	130.957

## Sheet: ssa2_SD_a&6b
	ssa2, SD	cellular compartment	Region Label	Area	Average Intensity (arb. unit)	Individual NAI	Individual NAI
image a	Cell 1	nucleus	1	1.53855	220.8
		cytosol	2	5.92032	200.251	1.31598	0.706422
	Cell 2	nucleus	3	2.72835	238.988		0.784745
		cytosol	4	6.56036	282.113	0.706422	0.845379
	Cell 3	nucleus	5	1.57137	267.104		0.846722
		cytosol	6	6.46599	287.532	0.865887	0.856792
	Cell 4	nucleus	7	1.96113	293.065		0.865887
		cytosol	8	7.40553	294.889	0.988574	0.868475
	Cell 5	nucleus	9	1.67804	245.496		0.891428
		cytosol	10	9.19845	246.185	0.993793	0.899165
	Cell 6	nucleus	11	2.55604	324.953		0.899618
		cytosol	12	11.4345	359.656	0.845379	0.930164
	Cell 7	nucleus	13	1.96523	258.313		0.955118
		cytosol	14	12.8951	272.117	0.899165	0.975077
	Cell 8	nucleus	15	2.91298	274.89		0.979254
		cytosol	16	6.22393	278.46	0.975077	0.988574
	Cell 9	nucleus	17	1.96523	305.937		0.993793
		cytosol	18	5.4403	281.608	1.1662	1.02948
	Cell 10	nucleus	19	1.18981	292.093		1.03186
		cytosol	20	8.08249	320.491	0.846722	1.03396
	Cell 11	nucleus	21	2.54783	273.253		1.03766
		cytosol	22	8.46815	290.065	0.891428	1.0566
	Cell 12	nucleus	23	2.49039	317.364		1.05738
		cytosol	24	6.40855	310.754	1.03766	1.08168
	Cell 13	nucleus	25	1.26366	304.75		1.14311
		cytosol	26	5.36234	295.55	1.05738	1.16165
	Cell 14	nucleus	27	1.78471	301.554		1.1662
		cytosol	28	7.48759	309.37	0.955118	1.19214
	Cell 15	nucleus	29	1.87908	288.638		1.24528
		cytosol	30	7.11423	280.419	1.0566	1.31598
	BKG	–	31	67.3349	135.218		1.47798
image b	Cell 16	nucleus	31	2.40013	313.815		1.01059	Average NAI in this experiment
		cytosol	32	8.65278	307.48	1.03396	0.165023	Standard Deviation of NAI in this experiment
	Cell 17	nucleus	33	1.73958	294.847			appearing in the SUMMARY sheet
		cytosol	34	6.40855	323.919	0.856792
	Cell 18	nucleus	35	1.26776	351.877
		cytosol	36	3.05658	319.737	1.16165
	Cell 19	nucleus	37	1.6247	286.21
		cytosol	38	3.58584	253.652	1.24528
	Cell 20	nucleus	39	3.07299	276.31
		cytosol	40	7.3645	299.843	0.868475
	Cell 21	nucleus	41	2.89246	334.735
		cytosol	42	6.58497	328.612	1.02948
	Cell 22	nucleus	43	2.12114	377.07
		cytosol	44	5.73159	335.785	1.19214
	Cell 23	nucleus	45	2.33449	388.327
		cytosol	46	7.61888	354.849	1.14311
	Cell 24	nucleus	47	1.50983	341.302
		cytosol	48	7.6558	334.497	1.03186
	Cell 25	nucleus	49	2.40423	344.022
		cytosol	50	9.94926	368.917	0.899618
	Cell 26	nucleus	51	3.42172	269.57
		cytosol	52	9.99849	280.73	0.930164
	Cell 27	nucleus	53	2.14576	314.956
		cytosol	54	5.94084	252.202	1.47798
	Cell 28	nucleus	55	3.95098	328.793
		cytosol	56	9.1287	313.096	1.08168
	Cell 29	nucleus	57	3.5325	330.9
		cytosol	58	7.6558	335.349	0.979254
	Cell 30	nucleus	59	1.92831	243.951
		cytosol	60	8.46815	277.7	0.784745
	BKG	–	61	156.411	120.914

## Sheet: ssa3_SD_a&b
	ssa3, SD	cellular compartment	Region Label	Area	Average Intensity (arb. unit)	Individual NAI	Individual NAI
image a	Cell 1	nucleus	1	1.01749	431.02
		cytosol	2	4.53358	296.58	1.76796	1.08803
	Cell 2	nucleus	3	1.6165	335.51		1.13032
		cytosol	4	4.67718	282.989	1.32527	1.16584
	Cell 3	nucleus	5	1.71907	416.539		1.22197
		cytosol	6	7.86915	258.982	2.14619	1.23413
	Cell 4	nucleus	7	1.93241	527.17		1.27798
		cytosol	8	7.27424	389.219	1.51532	1.32527
	Cell 5	nucleus	9	1.10365	418.48		1.35613
		cytosol	10	5.17772	353.887	1.27798	1.35656
	Cell 6	nucleus	11	1.13647	409.036		1.38076
		cytosol	12	1.69035	274.529	1.87908	1.43832
	Cell 7	nucleus	13	1.64932	507.652		1.49481
		cytosol	14	3.28633	369.956	1.55425	1.49725
	Cell 8	nucleus	15	1.64522	533.01		1.50008
		cytosol	16	1.89549	458.264	1.22197	1.51532
	Cell 9	nucleus	17	1.63291	447.779		1.54315
		cytosol	18	5.95725	295.853	1.87147	1.55425
	Cell 10	nucleus	19	1.50983	411.258		1.57035
		cytosol	20	3.69251	377.853	1.13032	1.57132
	Cell 11	nucleus	21	1.35802	487.607		1.59746
		cytosol	22	5.20233	365.565	1.50008	1.64447
	Cell 12	nucleus	23	1.04211	418.563		1.70141
		cytosol	24	2.22781	277.505	1.90431	1.74976
	Cell 13	nucleus	25	1.66163	398.323		1.76766
		cytosol	26	3.13043	358.948	1.16584	1.76796
	Cell 14	nucleus	27	1.73958	500.363		1.83595
		cytosol	28	4.1151	358.673	1.59746	1.87147
	Cell 15	nucleus	29	1.55496	378.401		1.87908
		cytosol	30	5.4403	272.501	1.70141	1.90431
	BKG	–	31	137.443	121.52		2.14619
image b	Cell 16	nucleus	31	1.78471	347.91		1.53625	Average NAI in this experiment
		cytosol	32	4.20536	244.019	1.83595	0.258189	Standard Deviation of NAI in this experiment
	Cell 17	nucleus	33	1.41136	468.808			appearing in the SUMMARY sheet
		cytosol	34	6.49471	402.586	1.23413
	Cell 18	nucleus	35	1.63701	444.604
		cytosol	36	3.02375	336.714	1.49725
	Cell 19	nucleus	37	1.74368	396.132
		cytosol	38	6.4824	373.77	1.08803
	Cell 20	nucleus	39	3.00734	432.473
		cytosol	40	3.76636	296.659	1.76766
	Cell 21	nucleus	41	2.0555	359.862
		cytosol	42	5.94904	286.686	1.43832
	Cell 22	nucleus	43	1.65753	308.587
		cytosol	44	3.98381	246.074	1.49481
	Cell 23	nucleus	45	3.06478	530.221
		cytosol	46	4.95206	354.332	1.74976
	Cell 24	nucleus	47	1.90369	475.851
		cytosol	48	3.61045	350.508	1.54315
	Cell 25	nucleus	49	1.78882	452.119
		cytosol	50	5.94494	331.399	1.57035
	Cell 26	nucleus	51	1.48521	452.318
		cytosol	52	6.12956	364.902	1.35656
	Cell 27	nucleus	53	1.81343	591.855
		cytosol	54	4.80847	406.831	1.64447
	Cell 28	nucleus	55	1.49341	480.854
		cytosol	56	8.17685	386.022	1.35613
	Cell 29	nucleus	57	2.62578	409.934
		cytosol	58	7.19219	304.422	1.57132
	Cell 30	nucleus	59	2.91708	322.724
		cytosol	60	5.68646	266.749	1.38076
	BKG	–	61	114.423	119.738

## Sheet: ssa4_SD
ssa4, SD	cellular compartment	Region Label	Area	Average Intensity (arb. unit)	Individual NAI	Individual NAI
Cell 1	nucleus	1	0.931333	377.366
	cytosol	2	4.59922	265.052	1.88885	1.16955
Cell 2	nucleus	3	1.03801	418.755		1.3225
	cytosol	4	6.69165	282.14	1.95236	1.33755
Cell 3	nucleus	5	1.98165	381.747		1.38535
	cytosol	6	5.14079	311.625	1.40549	1.388
Cell 4	nucleus	7	0.828763	407.342		1.39506
	cytosol	8	5.33362	298.608	1.67995	1.39566
Cell 5	nucleus	9	1.40726	474.994		1.40549
	cytosol	10	7.3563	352.819	1.57057	1.41277
Cell 6	nucleus	11	1.23904	346.255		1.43343
	cytosol	12	4.37357	268.556	1.59831	1.46286
Cell 7	nucleus	13	1.28007	452.718		1.47237
	cytosol	14	5.69057	376.141	1.3225	1.5049
Cell 8	nucleus	15	2.04729	466.535		1.50964
	cytosol	16	5.16131	352.093	1.53628	1.51093
Cell 9	nucleus	17	0.886202	470.208		1.52494
	cytosol	18	6.10905	335.856	1.68142	1.53628
Cell 10	nucleus	19	1.59188	318.595		1.57057
	cytosol	20	6.9214	273.194	1.33755	1.59688
Cell 11	nucleus	21	1.1734	491.724		1.59831
	cytosol	22	3.89354	359.768	1.59688	1.64063
Cell 12	nucleus	23	1.75189	384.745		1.66575
	cytosol	24	5.05874	286.406	1.66575	1.67995
Cell 13	nucleus	25	1.79292	462.41		1.68142
	cytosol	26	5.65364	350.975	1.52494	1.88885
Cell 14	nucleus	27	1.40315	429.377		1.88991
	cytosol	28	6.10084	344.447	1.41277	1.90551
Cell 15	nucleus	29	2.11704	462.019		1.9233
	cytosol	30	6.99115	358.289	1.47237	1.95236
Cell 16	nucleus	31	1.75189	400.724		2.4357
	cytosol	32	7.68862	327.475	1.388
Cell 17	nucleus	33	0.939538	459.672		1.58655	Average NAI in this experiment
	cytosol	34	3.87303	305.583	1.9233	0.254535	Standard Deviation of NAI in this experiment
Cell 18	nucleus	35	1.66573	432.781			appearing in the SUMMARY sheet
	cytosol	36	3.60635	294.303	1.88991
Cell 19	nucleus	37	1.68214	341.978
	cytosol	38	5.45671	262.599	1.64063
Cell 20	nucleus	39	1.96113	410.232
	cytosol	40	6.40445	318.409	1.51093
Cell 21	nucleus	41	1.85856	499.024
	cytosol	42	6.30598	446.787	1.16955
Cell 22	nucleus	43	1.50572	487.251
	cytosol	44	6.98705	381.857	1.43343
Cell 23	nucleus	45	1.80523	431.68
	cytosol	46	7.59836	338.976	1.46286
Cell 24	nucleus	47	1.83395	371.966
	cytosol	48	5.55107	261.113	1.90551
Cell 25	nucleus	49	1.57957	410.491
	cytosol	50	3.54891	334.887	1.38535
Cell 26	nucleus	51	1.6124	313.056
	cytosol	52	4.16433	254.557	1.5049
Cell 27	nucleus	53	2.08832	411.735
	cytosol	54	3.90585	334.33	1.39566
Cell 28	nucleus	55	1.68625	468.326
	cytosol	56	7.25783	374.979	1.39506
Cell 29	nucleus	57	1.16109	452.926
	cytosol	58	4.35716	346.844	1.50964
Cell 30	nucleus	59	1.18981	393.852
	cytosol	60	3.03196	243.451	2.4357
BKG	–	61	62.7234	138.693
