# Supplementary material for: Cytosolic Hsp70 and co-chaperones constitute a novel system for tRNA import into the nucleus
Source: eLife. 2015 Apr 8;4:e04659. doi: 10.7554/eLife.04659 (PMC4432389; doi:10.7554/eLife.04659)
Supplement: Figure 2—source data 1. — Yeast cells are processed as described in the Figure 2 legend and the ‘Materials and methods’ section. Images from three independent sets of FISH experiments are subjected to quantification. Each folder named as Fig2A_expX or Fig2B_expX contains gray-scale tif images with 16 bit depth (acquired by MetaMorph) of a set of the experiments. A file name consists of the strain name (‘wt ’or ‘ssa1’ for example) and culture conditions (‘YPD’ or ‘SD’) with the last capital letter representing the recording channel (‘D’ for DAPI staining or ‘R’ for RNA FISH). If the number of cells suitable for quantification in one image was under 30, those from two images were quantified. In such cases, two sets of images (‘ssa2_SD_a_R.tif’ and ‘ssa2_SD_b_R.tif’ for example) are included. Raw quantification data and their processing to NAIs are summarized Excel files. Summary of the total experiments are shown in the ‘SUMMARY’ sheet in the file named ‘Figure 2A_data_summaryandexp1_DATA.xls’ or ‘Figure 2B_data_summaryandexp1_DATA.xls.’ The same set of data for experiments with the wild-type strain are shown graphically in Figure 2—figure supplement 3 in the supplemental materials. All the tif images have 16-bit depth. DOI: http://dx.doi.org/10.7554/eLife.04659.006 [file elife04659s001.zip › Figure 2 source data/Figure 2B_data_summary&exp1_DATA.xls]

## Sheet: SUMMARY
		NAI of each experiment
			wt	mtr10	ssa1	ssa2	mtr10 ssa1	mtr10 ssa2
YPD (fed)	experiment 1	AVE	0.726009	0.712723	0.684502	0.711318	0.754042	0.771339
		STD	0.0774568	0.0978514	0.109528	0.109879	0.127955	0.128253
	experiment 2	AVE	0.786965	0.865762	0.731976	0.714697	0.801713	0.721921
		STD	0.108064	0.257389	0.0757255	0.0900167	0.146266	0.131565
	experiment 3	AVE	0.757	0.775	0.739	0.68	0.869	0.702
		STD	0.141	0.192	0.126	0.108	0.19	0.165
	summary	average	0.756658	0.784495	0.718493	0.702005	0.808252	0.731753
		SD	0.0304795	0.0769601	0.0296455	0.0191316	0.0577573	0.0357
SD (starved)	experiment 1	AVE	1.18983	0.92959	1.1873	1.06982	0.905127	0.841757
		STD	0.16879	0.161368	0.204503	0.159602	0.189756	0.174486
	experiment 2	AVE	1.33916	0.9868	1.14566	1.07349	1.00792	0.86353
		STD	0.244002	0.177266	0.188775	0.189866	0.167134	0.159398
	experiment 3	AVE	1.377	1.01	1.37	1.198	1.029	0.918
		STD	0.263	0.252	0.218	0.257	0.187	0.196
	summary	average	1.302	0.975463	1.23432	1.11377	0.980681	0.874429
		SD	0.0989678	0.0413866	0.119332	0.0729679	0.0662754	0.0392726
		t-value	p value
Student's t-test	mtr10 vs mtr10 ssa1	-0.1109	0.9171
	mtr10 vs mtr10 ssa2	3.0802	0.0369

## Sheet: wt_YPD
WT, YPD	cellular compartment	Region Label	Area	Average Intensity (arb. unit)	Ave. Intensity-BKG (arb. unit)	Cytosol Signal-BKG (arb. unit)	Individual NAI
Cell 1	nucleus	1	1.3252	231.978	73.6798	102.86	0.716314
Cell 2	nucleus	2	1.45649	241.561	83.262	147.869	0.563081
Cell 3	nucleus	3	1.59598	273.082	114.784	150.683	0.761757
Cell 4	nucleus	4	2.46167	274.115	115.816	189.958	0.609695
Cell 5	nucleus	5	1.51803	280.557	122.258	177.613	0.68834
Cell 6	nucleus	6	1.88318	250.153	91.854	128.535	0.714623
Cell 7	nucleus	7	1.99395	256.564	98.2653	148.688	0.660884
Cell 8	nucleus	8	1.73138	364.429	206.13	242.441	0.850228
Cell 9	nucleus	9	1.59598	328.82	170.522	293.13	0.581727
Cell 10	nucleus	10	1.44008	341.128	182.83	264.993	0.689943
Cell 11	nucleus	11	1.59598	368.257	209.959	265.598	0.790512
Cell 12	nucleus	12	1.58778	308.638	150.34	199.77	0.752565
Cell 13	nucleus	13	1.39905	361.827	203.528	246.57	0.82544
Cell 14	nucleus	14	1.36213	369.542	211.244	287.333	0.735187
Cell 15	nucleus	15	1.39495	391.297	232.999	311.154	0.748822
Cell 16	nucleus	16	1.1816	390.545	232.247	298.417	0.778262
Cell 17	nucleus	17	1.53034	411.587	253.289	360.671	0.70227
Cell 18	nucleus	18	1.23084	372.157	213.858	327.34	0.65332
Cell 19	nucleus	19	1.70676	293.726	135.427	182.965	0.74018
Cell 20	nucleus	20	1.50983	286.872	128.574	152.914	0.840825
Cell 21	nucleus	21	1.43187	288.244	129.945	182.348	0.712621
Cell 22	nucleus	22	1.53034	425.724	267.425	368.698	0.725323
Cell 23	nucleus	23	1.01339	361.579	203.28	271.577	0.748519
Cell 24	nucleus	24	1.7601	318.107	159.809	269.308	0.593404
Cell 25	nucleus	25	1.42367	368.473	210.174	298.709	0.703608
Cell 26	nucleus	26	1.38674	369.686	211.388	244.656	0.864021
Cell 27	nucleus	27	1.22263	414.416	256.118	317.117	0.807644
Cell 28	nucleus	28	1.23904	378.659	220.36	306.637	0.718636
Cell 29	nucleus	29	1.46469	379.415	221.116	274.217	0.806354
Cell 30	nucleus	30	0.968258	346.962	188.663	271.004	0.696163
Cell 1	cytosol	31	7.98813	261.158	102.86
Cell 2	cytosol	32	6.38394	306.167	147.869		0.726009	Average NAI in this experiment
Cell 3	cytosol	33	8.85792	308.981	150.683		0.0774568	Standard Deviation of NAI in this experiment
Cell 4	cytosol	34	11.3032	348.257	189.958			appearing in the SUMMARY sheet
Cell 5	cytosol	35	9.55949	335.912	177.613
Cell 6	cytosol	36	6.52343	286.833	128.535
Cell 7	cytosol	37	9.7236	306.986	148.688
Cell 8	cytosol	38	5.71108	400.74	242.441
Cell 9	cytosol	39	5.68646	451.429	293.13
Cell 10	cytosol	40	7.92248	423.291	264.993
Cell 11	cytosol	41	6.63421	423.897	265.598
Cell 12	cytosol	42	8.40661	358.068	199.77
Cell 13	cytosol	43	7.95941	404.868	246.57
Cell 14	cytosol	44	6.94192	445.632	287.333
Cell 15	cytosol	45	8.27532	469.452	311.154
Cell 16	cytosol	46	6.51933	456.716	298.417
Cell 17	cytosol	47	7.71324	518.97	360.671
Cell 18	cytosol	48	6.37573	485.639	327.34
Cell 19	cytosol	49	7.49169	341.264	182.965
Cell 20	cytosol	50	8.91125	311.212	152.914
Cell 21	cytosol	51	9.69489	340.647	182.348
Cell 22	cytosol	52	7.43015	526.997	368.698
Cell 23	cytosol	53	7.43835	429.875	271.577
Cell 24	cytosol	54	5.7398	427.607	269.308
Cell 25	cytosol	55	8.18096	457.008	298.709
Cell 26	cytosol	56	4.40229	402.954	244.656
Cell 27	cytosol	57	7.22911	475.415	317.117
Cell 28	cytosol	58	6.35522	464.935	306.637
Cell 29	cytosol	59	6.58087	432.516	274.217
Cell 30	cytosol	60	6.06802	429.303	271.004
BKG	–	61	82.8845	158.299	0

## Sheet: mtr10_YPD
mtr10, YPD	cellular compartment	Region Label	Area	Average Intensity (arb. unit)	Ave. Intensity-BKG (arb. unit)	Cytosol Signal-BKG (arb. unit)	Individual NAI
Cell 1	nucleus	1	1.81753	276.939	160.123	201.197	0.795851
Cell 2	nucleus	2	1.9201	266.6	149.784	182.455	0.820937
Cell 3	nucleus	3	1.53444	328.219	211.403	275.917	0.766183
Cell 4	nucleus	4	1.22673	321.401	204.585	275.43	0.742785
Cell 5	nucleus	5	0.841071	316.2	199.384	254.835	0.782403
Cell 6	nucleus	6	0.951847	433.634	316.817	565.28	0.560461
Cell 7	nucleus	7	1.89549	356.054	239.238	468.982	0.510122
Cell 8	nucleus	8	1.58368	397.026	280.21	321.045	0.872806
Cell 9	nucleus	9	1.4729	377.95	261.133	394.495	0.661943
Cell 10	nucleus	10	1.96523	277.002	160.186	271.538	0.589921
Cell 11	nucleus	11	1.57957	386.527	269.711	379.832	0.710079
Cell 12	nucleus	12	1.41136	317.747	200.931	270.515	0.742771
Cell 13	nucleus	13	1.22673	309.92	193.103	323.464	0.596986
Cell 14	nucleus	14	0.668754	352.123	235.306	359.049	0.65536
Cell 15	nucleus	15	2.48629	297.277	180.461	267.081	0.675679
Cell 16	nucleus	16	1.88728	188.059	71.2423	111.48	0.639062
Cell 17	nucleus	17	1.25545	260.291	143.474	177.287	0.809278
Cell 18	nucleus	18	1.12006	333.194	216.378	348.961	0.620062
Cell 19	nucleus	19	0.828763	341.822	225.005	296.384	0.759168
Cell 20	nucleus	20	1.23084	364.38	247.564	299.927	0.825412
Cell 21	nucleus	21	1.3293	405.951	289.134	307.65	0.939815
Cell 22	nucleus	22	0.75081	262.421	145.604	193.628	0.751978
Cell 23	nucleus	23	1.48111	200.307	83.4911	124.634	0.669893
Cell 24	nucleus	24	1.54265	229.066	112.25	140.62	0.798251
Cell 25	nucleus	25	1.14878	206.6	89.7836	137.161	0.654584
Cell 26	nucleus	26	0.964155	301.243	184.426	266.276	0.692612
Cell 27	nucleus	27	1.74368	305.08	188.264	283.909	0.663112
Cell 28	nucleus	28	1.06672	234.908	118.091	168.561	0.700584
Cell 29	nucleus	29	2.62168	207.914	91.0976	117.46	0.775565
Cell 30	nucleus	30	1.9201	244.126	127.31	212.885	0.598022
Cell 1	cytosol	31	6.1829	318.013	201.197
Cell 2	cytosol	32	5.35414	299.271	182.455		0.712723	Average NAI in this experiment
Cell 3	cytosol	33	4.84539	392.733	275.917		0.0978514	Standard Deviation of NAI in this experiment
Cell 4	cytosol	34	2.51911	392.246	275.43			appearing in the SUMMARY sheet
Cell 5	cytosol	35	3.14273	371.651	254.835
Cell 6	cytosol	36	5.27618	682.096	565.28
Cell 7	cytosol	37	5.25977	585.798	468.982
Cell 8	cytosol	38	5.16541	437.861	321.045
Cell 9	cytosol	39	5.34183	511.312	394.495
Cell 10	cytosol	40	6.51523	388.354	271.538
Cell 11	cytosol	41	6.11726	496.649	379.832
Cell 12	cytosol	42	5.23516	387.332	270.515
Cell 13	cytosol	43	5.17361	440.28	323.464
Cell 14	cytosol	44	2.85964	475.865	359.049
Cell 15	cytosol	45	4.69769	383.897	267.081
Cell 16	cytosol	46	3.25761	228.296	111.48
Cell 17	cytosol	47	5.35824	294.103	177.287
Cell 18	cytosol	48	3.65558	465.778	348.961
Cell 19	cytosol	49	3.96739	413.201	296.384
Cell 20	cytosol	50	4.62794	416.744	299.927
Cell 21	cytosol	51	3.50788	424.467	307.65
Cell 22	cytosol	52	3.5325	310.445	193.628
Cell 23	cytosol	53	3.64738	241.45	124.634
Cell 24	cytosol	54	4.54999	257.436	140.62
Cell 25	cytosol	55	4.43101	253.978	137.161
Cell 26	cytosol	56	6.72447	383.093	266.276
Cell 27	cytosol	57	5.80134	400.726	283.909
Cell 28	cytosol	58	4.99719	285.378	168.561
Cell 29	cytosol	59	4.77154	234.276	117.46
Cell 30	cytosol	60	7.9471	329.701	212.885
BKG	–	61	110.861	116.816	0

## Sheet: ssa1_YPD
ssa1, YPD	cellular compartment	Region Label	Area	Average Intensity (arb. unit)	Ave. Intensity-BKG (arb. unit)	Cytosol Signal-BKG (arb. unit)	Individual NAI
Cell 1	nucleus	1	1.64932	303.95	169.364	191.493	0.884435
Cell 2	nucleus	2	1.44828	252.19	117.603	195.027	0.603008
Cell 3	nucleus	3	1.15288	347.886	213.299	316.347	0.674257
Cell 4	nucleus	4	1.06262	322.483	187.896	269.96	0.696013
Cell 5	nucleus	5	2.24012	285.597	151.01	269.883	0.55954
Cell 6	nucleus	6	1.36623	339.108	204.521	341.077	0.599633
Cell 7	nucleus	7	1.27597	344.559	209.973	301.321	0.696841
Cell 8	nucleus	8	1.14878	327.175	192.588	262.685	0.733154
Cell 9	nucleus	9	1.75189	320.707	186.121	316.416	0.588214
Cell 10	nucleus	10	2.19089	294.313	159.726	305.833	0.522265
Cell 11	nucleus	11	1.51803	290.954	156.367	210.518	0.742774
Cell 12	nucleus	12	3.29454	248.968	114.381	214.577	0.533053
Cell 13	nucleus	13	2.28936	235.927	101.34	167.435	0.605249
Cell 14	nucleus	14	2.12524	278.838	144.251	232.055	0.621624
Cell 15	nucleus	15	1.48931	378.873	244.287	332.416	0.734882
Cell 16	nucleus	16	1.68625	334.73	200.143	310.391	0.64481
Cell 17	nucleus	17	0.746707	361.835	227.248	315.352	0.720619
Cell 18	nucleus	18	1.92421	321.996	187.409	316.838	0.591498
Cell 19	nucleus	19	1.04211	360.134	225.547	248.286	0.908417
Cell 20	nucleus	20	1.95703	371.117	236.531	256.183	0.923289
Cell 21	nucleus	21	2.18268	310.372	175.785	276.787	0.635092
Cell 22	nucleus	22	1.49752	302.608	168.021	248.216	0.676917
Cell 23	nucleus	23	1.44828	252.255	117.668	130.449	0.902026
Cell 24	nucleus	24	1.85856	218.177	83.5899	120.325	0.6947
Cell 25	nucleus	25	1.56316	276.95	142.363	185.741	0.766461
Cell 26	nucleus	26	1.83395	260.266	125.679	186.926	0.672351
Cell 27	nucleus	27	1.05442	254.183	119.596	172.507	0.693281
Cell 28	nucleus	28	1.80933	243.295	108.708	173.37	0.627029
Cell 29	nucleus	29	1.88318	245.377	110.79	150.118	0.738022
Cell 30	nucleus	30	1.80523	191.041	56.4542	103.471	0.545606
Cell 1	cytosol	31	4.91514	326.08	191.493
Cell 2	cytosol	32	6.99525	329.614	195.027		0.684502	Average NAI in this experiment
Cell 3	cytosol	33	7.04859	450.934	316.347		0.109528	Standard Deviation of NAI in this experiment
Cell 4	cytosol	34	5.8875	404.547	269.96			appearing in the SUMMARY sheet
Cell 5	cytosol	35	4.87411	404.47	269.883
Cell 6	cytosol	36	6.33881	475.664	341.077
Cell 7	cytosol	37	6.07623	435.907	301.321
Cell 8	cytosol	38	6.31829	397.271	262.685
Cell 9	cytosol	39	8.45174	451.003	316.416
Cell 10	cytosol	40	7.33578	440.42	305.833
Cell 11	cytosol	41	6.34701	345.105	210.518
Cell 12	cytosol	42	6.05982	349.164	214.577
Cell 13	cytosol	43	7.79529	302.022	167.435
Cell 14	cytosol	44	7.38091	366.642	232.055
Cell 15	cytosol	45	7.77888	467.003	332.416
Cell 16	cytosol	46	5.93673	444.978	310.391
Cell 17	cytosol	47	5.78903	449.938	315.352
Cell 18	cytosol	48	10.5401	451.425	316.838
Cell 19	cytosol	49	6.63421	382.873	248.286
Cell 20	cytosol	50	5.72749	390.769	256.183
Cell 21	cytosol	51	11.0775	411.374	276.787
Cell 22	cytosol	52	5.52645	382.803	248.216
Cell 23	cytosol	53	8.41071	265.036	130.449
Cell 24	cytosol	54	12.0007	254.912	120.325
Cell 25	cytosol	55	8.981	320.328	185.741
Cell 26	cytosol	56	9.8672	321.512	186.926
Cell 27	cytosol	57	7.23321	307.094	172.507
Cell 28	cytosol	58	9.33384	307.957	173.37
Cell 29	cytosol	59	11.0898	284.704	150.118
Cell 30	cytosol	60	8.87433	238.057	103.471
BKG	–	61	91.9311	134.587	0

## Sheet: ssa2_YPD
ssa2, YPD	cellular compartment	Region Label	Area	Average Intensity (arb. unit)	Ave. Intensity-BKG (arb. unit)	Cytosol Signal-BKG (arb. unit)	Individual NAI
Cell 1	nucleus	1	2.38782	232.796	102.141	147.551	0.692242
Cell 2	nucleus	2	1.69035	310	179.346	264.523	0.677998
Cell 3	nucleus	3	1.63291	309.852	179.198	281.802	0.635898
Cell 4	nucleus	4	1.87087	300.441	169.787	214.737	0.790672
Cell 5	nucleus	5	1.84625	263.644	132.99	223.782	0.594284
Cell 6	nucleus	6	1.40315	288.784	158.129	258.996	0.610549
Cell 7	nucleus	7	1.81753	268.779	138.125	216.628	0.637611
Cell 8	nucleus	8	1.64522	332.319	201.665	269.105	0.749392
Cell 9	nucleus	9	0.845174	339.422	208.768	247.057	0.845022
Cell 10	nucleus	10	2.12114	365.876	235.222	293.247	0.802129
Cell 11	nucleus	11	1.28417	309.406	178.752	296.877	0.602106
Cell 12	nucleus	12	1.16519	279.965	149.311	208.635	0.715655
Cell 13	nucleus	13	1.49341	376.956	246.302	352.284	0.699157
Cell 14	nucleus	14	1.64522	301.279	170.625	270.757	0.630179
Cell 15	nucleus	15	1.96934	356.363	225.708	295.953	0.76265
Cell 16	nucleus	16	1.23084	348.577	217.922	296.905	0.733981
Cell 17	nucleus	17	2.13755	341.964	211.309	355.004	0.595231
Cell 18	nucleus	18	1.00108	421.344	290.69	426.193	0.682062
Cell 19	nucleus	19	1.23904	302.861	172.207	251.113	0.685774
Cell 20	nucleus	20	1.70676	332.325	201.67	310.657	0.649173
Cell 21	nucleus	21	1.80112	321.087	190.432	310.516	0.613278
Cell 22	nucleus	22	1.79292	301.158	170.504	309.026	0.551745
Cell 23	nucleus	23	1.79702	285.998	155.344	239.561	0.648452
Cell 24	nucleus	24	1.37443	460.567	329.913	368.869	0.894392
Cell 25	nucleus	25	1.69035	341.626	210.972	307.107	0.686965
Cell 26	nucleus	26	1.68214	308.456	177.802	266.503	0.667167
Cell 27	nucleus	27	2.18679	359.886	229.231	284.894	0.80462
Cell 28	nucleus	28	2.04319	369.028	238.374	294.55	0.809282
Cell 29	nucleus	29	1.71086	394.487	263.833	243.013	1.08567
Cell 30	nucleus	30	1.33751	348.773	218.119	277.434	0.7862
Cell 1	cytosol	31	8.82099	278.206	147.551
Cell 2	cytosol	32	11.0406	395.177	264.523		0.711318	Average NAI in this experiment
Cell 3	cytosol	33	8.76355	412.456	281.802		0.109879	Standard Deviation of NAI in this experiment
Cell 4	cytosol	34	9.08357	345.391	214.737			appearing in the SUMMARY sheet
Cell 5	cytosol	35	8.70201	354.437	223.782
Cell 6	cytosol	36	10.2488	389.65	258.996
Cell 7	cytosol	37	9.38718	347.282	216.628
Cell 8	cytosol	38	11.9145	399.759	269.105
Cell 9	cytosol	39	7.31937	377.711	247.057
Cell 10	cytosol	40	7.84863	423.901	293.247
Cell 11	cytosol	41	5.43619	427.531	296.877
Cell 12	cytosol	42	4.59922	339.289	208.635
Cell 13	cytosol	43	9.48975	482.938	352.284
Cell 14	cytosol	44	9.66617	401.411	270.757
Cell 15	cytosol	45	12.7268	426.607	295.953
Cell 16	cytosol	46	9.7113	427.559	296.905
Cell 17	cytosol	47	7.58605	485.658	355.004
Cell 18	cytosol	48	5.72339	556.847	426.193
Cell 19	cytosol	49	9.25178	381.767	251.113
Cell 20	cytosol	50	7.17577	441.312	310.657
Cell 21	cytosol	51	10.2159	441.17	310.516
Cell 22	cytosol	52	9.00562	439.68	309.026
Cell 23	cytosol	53	9.5677	370.215	239.561
Cell 24	cytosol	54	8.75124	499.523	368.869
Cell 25	cytosol	55	8.28763	437.761	307.107
Cell 26	cytosol	56	11.7873	397.157	266.503
Cell 27	cytosol	57	7.78299	415.548	284.894
Cell 28	cytosol	58	9.16152	425.204	294.55
Cell 29	cytosol	59	11.8283	373.667	243.013
Cell 30	cytosol	60	7.15526	408.088	277.434
BKG	–	61	104.564	130.654	0

## Sheet: ssa1 mtr10_YPD
ssa1 mtr10, YPD	cellular compartment	Region Label	Area	Average Intensity (arb. unit)	Ave. Intensity-BKG (arb. unit)	Cytosol Signal-BKG (arb. unit)	Individual NAI
Cell 1	nucleus	1	1.98575	287.442	170.832	321.417	0.531499
Cell 2	nucleus	2	1.57137	325.07	208.461	335.468	0.621402
Cell 3	nucleus	3	1.30058	293.186	176.576	215.039	0.821136
Cell 4	nucleus	4	1.09955	311.313	194.704	243.402	0.799928
Cell 5	nucleus	5	1.63701	262.957	146.348	152.346	0.96063
Cell 6	nucleus	6	1.6206	376.734	260.125	346.479	0.750766
Cell 7	nucleus	7	1.65753	385.641	269.031	312.199	0.861731
Cell 8	nucleus	8	2.01447	314.438	197.828	275.006	0.719361
Cell 9	nucleus	9	0.939538	315.157	198.548	213.804	0.928643
Cell 10	nucleus	10	1.67394	258.897	142.287	179.842	0.79118
Cell 11	nucleus	11	1.67394	293.777	177.167	233.989	0.75716
Cell 12	nucleus	12	1.78471	342.74	226.131	362.63	0.623585
Cell 13	nucleus	13	1.35802	392.242	275.632	342.804	0.804051
Cell 14	nucleus	14	1.14468	336.577	219.967	277.002	0.794102
Cell 15	nucleus	15	1.53034	329.276	212.666	343.091	0.619855
Cell 16	nucleus	16	1.64522	344.339	227.729	354.832	0.641795
Cell 17	nucleus	17	1.48521	346.459	229.849	363.234	0.632785
Cell 18	nucleus	18	1.71496	377.691	261.082	333.178	0.78361
Cell 19	nucleus	19	2.2114	292.063	175.453	241.696	0.725925
Cell 20	nucleus	20	1.21442	332.416	215.806	325.714	0.662563
Cell 21	nucleus	21	1.25545	314.304	197.694	320.425	0.616975
Cell 22	nucleus	22	1.43598	286.011	169.402	209.125	0.81005
Cell 23	nucleus	23	1.67394	254.73	138.121	159.614	0.865342
Cell 24	nucleus	24	1.07903	306.521	189.911	272.321	0.697381
Cell 25	nucleus	25	1.57547	332.117	215.508	427.994	0.503529
Cell 26	nucleus	26	0.64824	385.184	268.574	272.387	0.986
Cell 27	nucleus	27	0.951847	407.647	291.037	322.517	0.902393
Cell 28	nucleus	28	1.29238	305.308	188.698	200.224	0.942436
Cell 29	nucleus	29	1.45239	308.636	192.026	227.526	0.843972
Cell 30	nucleus	30	0.832866	297.35	180.74	290.824	0.621476
Cell 1	cytosol	31	4.38588	438.026	321.417
Cell 2	cytosol	32	6.15418	452.078	335.468		0.754042	Average NAI in this experiment
Cell 3	cytosol	33	3.54071	331.649	215.039		0.127955	Standard Deviation of NAI in this experiment
Cell 4	cytosol	34	3.2412	360.011	243.402			appearing in the SUMMARY sheet
Cell 5	cytosol	35	5.04232	268.955	152.346
Cell 6	cytosol	36	4.36947	463.088	346.479
Cell 7	cytosol	37	7.13064	428.808	312.199
Cell 8	cytosol	38	5.46081	391.615	275.006
Cell 9	cytosol	39	3.54071	330.414	213.804
Cell 10	cytosol	40	5.46901	296.452	179.842
Cell 11	cytosol	41	4.62384	350.599	233.989
Cell 12	cytosol	42	5.84237	479.239	362.63
Cell 13	cytosol	43	3.81559	459.414	342.804
Cell 14	cytosol	44	5.03412	393.611	277.002
Cell 15	cytosol	45	6.55625	459.7	343.091
Cell 16	cytosol	46	3.64738	471.442	354.832
Cell 17	cytosol	47	6.36342	479.843	363.234
Cell 18	cytosol	48	5.03002	449.788	333.178
Cell 19	cytosol	49	7.49169	358.306	241.696
Cell 20	cytosol	50	4.64435	442.323	325.714
Cell 21	cytosol	51	4.14792	437.035	320.425
Cell 22	cytosol	52	5.19823	325.735	209.125
Cell 23	cytosol	53	4.21766	276.224	159.614
Cell 24	cytosol	54	6.23213	388.93	272.321
Cell 25	cytosol	55	5.50594	544.604	427.994
Cell 26	cytosol	56	2.83092	388.997	272.387
Cell 27	cytosol	57	4.48024	439.126	322.517
Cell 28	cytosol	58	5.22695	316.834	200.224
Cell 29	cytosol	59	5.39516	344.136	227.526
Cell 30	cytosol	60	5.12848	407.434	290.824
BKG	–	61	176.1	116.61	0

## Sheet: ssa2 mtr10_YPD
ssa2 mtr10, YPD	cellular compartment	Region Label	Area	Average Intensity (arb. unit)	Ave. Intensity-BKG (arb. unit)	Cytosol Signal-BKG (arb. unit)	Individual NAI
Cell 1	nucleus	1	1.52624	252.309	128.225	173.706	0.738171
Cell 2	nucleus	2	1.77651	242.97	118.885	146.94	0.809077
Cell 3	nucleus	3	1.34571	277.046	152.961	230.731	0.662943
Cell 4	nucleus	4	1.70266	284.54	160.455	266.692	0.601651
Cell 5	nucleus	5	1.15288	282.263	158.179	224.294	0.705229
Cell 6	nucleus	6	1.60829	339.324	215.239	340.314	0.632474
Cell 7	nucleus	7	1.99806	317.513	193.429	225.32	0.858463
Cell 8	nucleus	8	1.15288	290.377	166.293	280.288	0.593292
Cell 9	nucleus	9	1.0257	288.88	164.796	263.048	0.626484
Cell 10	nucleus	10	1.13237	289.71	165.626	151.394	1.09401
Cell 11	nucleus	11	0.812352	306.263	182.178	251.845	0.723375
Cell 12	nucleus	12	1.56726	331.791	207.706	256.267	0.810507
Cell 13	nucleus	13	1.72317	316.776	192.692	267.169	0.721236
Cell 14	nucleus	14	1.9119	325.433	201.349	290.008	0.694289
Cell 15	nucleus	15	1.71907	299.647	175.562	236.205	0.743261
Cell 16	nucleus	16	2.01037	271.18	147.095	195.904	0.750851
Cell 17	nucleus	17	0.562082	316.861	192.777	277.545	0.694579
Cell 18	nucleus	18	0.873894	345.16	221.075	272.162	0.812294
Cell 19	nucleus	19	0.767221	382.337	258.252	283.787	0.910021
Cell 20	nucleus	20	2.26884	333.04	208.955	262.86	0.794931
Cell 21	nucleus	21	1.34161	298.722	174.637	191.646	0.911247
Cell 22	nucleus	22	1.73548	260.095	136.01	173.382	0.784455
Cell 23	nucleus	23	1.25956	341.544	217.459	352.56	0.616802
Cell 24	nucleus	24	1.27186	290.926	166.841	177.869	0.938
Cell 25	nucleus	25	1.48931	262.295	138.21	199.708	0.692061
Cell 26	nucleus	26	2.75297	365.635	241.55	351.117	0.687948
Cell 27	nucleus	27	1.16109	263.046	138.961	202.945	0.684725
Cell 28	nucleus	28	1.45239	266.028	141.944	168.933	0.840239
Cell 29	nucleus	29	1.0298	281.036	156.951	157.521	0.996386
Cell 30	nucleus	30	1.1734	305.259	181.174	179.171	1.01118
Cell 1	cytosol	31	4.44332	297.79	173.706
Cell 2	cytosol	32	4.23408	271.024	146.94		0.771339	Average NAI in this experiment
Cell 3	cytosol	33	8.87433	354.815	230.731		0.128253	Standard Deviation of NAI in this experiment
Cell 4	cytosol	34	8.17275	390.776	266.692			appearing in the SUMMARY sheet
Cell 5	cytosol	35	3.60635	348.379	224.294
Cell 6	cytosol	36	4.73051	464.398	340.314
Cell 7	cytosol	37	5.02181	349.404	225.32
Cell 8	cytosol	38	5.35003	404.373	280.288
Cell 9	cytosol	39	7.26193	387.133	263.048
Cell 10	cytosol	40	3.88534	275.478	151.394
Cell 11	cytosol	41	3.81559	375.929	251.845
Cell 12	cytosol	42	6.56036	380.351	256.267
Cell 13	cytosol	43	6.81883	391.253	267.169
Cell 14	cytosol	44	3.92226	414.092	290.008
Cell 15	cytosol	45	7.04859	360.29	236.205
Cell 16	cytosol	46	8.88664	319.989	195.904
Cell 17	cytosol	47	5.51004	401.629	277.545
Cell 18	cytosol	48	5.71928	396.246	272.162
Cell 19	cytosol	49	4.67718	407.872	283.787
Cell 20	cytosol	50	5.28439	386.944	262.86
Cell 21	cytosol	51	4.46793	315.731	191.646
Cell 22	cytosol	52	8.43943	297.466	173.382
Cell 23	cytosol	53	5.19823	476.644	352.56
Cell 24	cytosol	54	5.75211	301.954	177.869
Cell 25	cytosol	55	4.02073	323.793	199.708
Cell 26	cytosol	56	10.7903	475.202	351.117
Cell 27	cytosol	57	7.40553	327.029	202.945
Cell 28	cytosol	58	2.87605	293.017	168.933
Cell 29	cytosol	59	3.93868	281.605	157.521
Cell 30	cytosol	60	4.97258	303.256	179.171
BKG	–	61	112.33	124.084	0

## Sheet: wt_SD
WT, SD	cellular compartment	Region Label	Area	Average Intensity (arb. unit)	Ave. Intensity-BKG (arb. unit)	Cytosol Signal-BKG (arb. unit)	Individual NAI
Cell 1	nucleus	1	1.45649	538.496	395.77	366.078	1.08111
Cell 2	nucleus	2	0.97236	449.848	307.123	250.142	1.22779
Cell 3	nucleus	3	0.787735	657.214	514.488	385.356	1.3351
Cell 4	nucleus	4	1.30879	744.342	601.616	500.631	1.20172
Cell 5	nucleus	5	1.34982	602.529	459.803	371.17	1.23879
Cell 6	nucleus	6	1.35802	531.598	388.873	331.731	1.17225
Cell 7	nucleus	7	1.93241	396.862	254.137	294.654	0.862493
Cell 8	nucleus	8	2.00626	434.135	291.409	274.264	1.06251
Cell 9	nucleus	9	2.08422	502.807	360.082	331.356	1.08669
Cell 10	nucleus	10	0.931333	491.586	348.86	302.226	1.1543
Cell 11	nucleus	11	1.50983	553.071	410.345	325.07	1.26233
Cell 12	nucleus	12	2.12114	523.741	381.015	332.233	1.14683
Cell 13	nucleus	13	1.25956	589.033	446.307	408.18	1.09341
Cell 14	nucleus	14	1.44828	744.431	601.705	473.429	1.27095
Cell 15	nucleus	15	1.80112	671.859	529.133	393.923	1.34324
Cell 16	nucleus	16	1.38674	794.749	652.023	494.02	1.31983
Cell 17	nucleus	17	1.59598	471.003	328.277	320.264	1.02502
Cell 18	nucleus	18	1.00518	546.551	403.826	314.401	1.28443
Cell 19	nucleus	19	2.12935	495.549	352.824	333.43	1.05817
Cell 20	nucleus	20	0.869791	581.906	439.18	287.986	1.525
Cell 21	nucleus	21	1.6165	583.579	440.853	332.599	1.32548
Cell 22	nucleus	22	1.34982	635.514	492.788	323.804	1.52187
Cell 23	nucleus	23	1.26776	631.757	489.032	413.9	1.18152
Cell 24	nucleus	24	1.01339	1042.5	899.777	629.443	1.42948
Cell 25	nucleus	25	1.25956	376.235	233.509	197.12	1.1846
Cell 26	nucleus	26	1.28007	485.609	342.883	357.559	0.958957
Cell 27	nucleus	27	1.20622	606.578	463.853	379.625	1.22187
Cell 28	nucleus	28	1.59188	606.178	463.452	357.774	1.29538
Cell 29	nucleus	29	1.51803	325.859	183.134	224.381	0.816174
Cell 30	nucleus	30	1.85036	390.457	247.731	245.9	1.00745
Cell 1	cytosol	31	9.01793	508.804	366.078
Cell 2	cytosol	32	6.43727	392.867	250.142		1.18983	Average NAI in this experiment
Cell 3	cytosol	33	6.56036	528.082	385.356		0.16879	Standard Deviation of NAI in this experiment
Cell 4	cytosol	34	6.74088	643.356	500.631			appearing in the SUMMARY sheet
Cell 5	cytosol	35	6.71626	513.896	371.17
Cell 6	cytosol	36	8.07428	474.456	331.731
Cell 7	cytosol	37	6.25675	437.379	294.654
Cell 8	cytosol	38	9.07126	416.99	274.264
Cell 9	cytosol	39	9.22717	474.082	331.356
Cell 10	cytosol	40	4.35306	444.952	302.226
Cell 11	cytosol	41	6.26496	467.795	325.07
Cell 12	cytosol	42	7.28655	474.958	332.233
Cell 13	cytosol	43	8.61996	550.905	408.18
Cell 14	cytosol	44	6.28137	616.155	473.429
Cell 15	cytosol	45	9.99849	536.648	393.923
Cell 16	cytosol	46	6.12136	636.745	494.02
Cell 17	cytosol	47	8.98921	462.99	320.264
Cell 18	cytosol	48	6.09264	457.127	314.401
Cell 19	cytosol	49	7.17167	476.155	333.43
Cell 20	cytosol	50	6.10905	430.712	287.986
Cell 21	cytosol	51	8.65688	475.324	332.599
Cell 22	cytosol	52	8.2384	466.529	323.804
Cell 23	cytosol	53	7.42194	556.626	413.9
Cell 24	cytosol	54	5.34183	772.168	629.443
Cell 25	cytosol	55	6.99115	339.846	197.12
Cell 26	cytosol	56	6.24854	500.284	357.559
Cell 27	cytosol	57	7.3645	522.351	379.625
Cell 28	cytosol	58	8.93177	500.499	357.774
Cell 29	cytosol	59	11.258	367.106	224.381
Cell 30	cytosol	60	8.30814	388.625	245.9
BKG	–	61	88.9279	142.725	0

## Sheet: mtr10_SD
	mtr10, SD	cellular compartment	Region Label	Area	Average Intensity (arb. unit)	Ave. Intensity-BKG (arb. unit)	Cytosol Signal-BKG (arb. unit)	Individual NAI
image_a	Cell 1	nucleus	1	1.58368	333.285	208.26	218.345	0.953812
	Cell 2	nucleus	2	2.10063	360.004	234.979	234.372	1.00259
	Cell 3	nucleus	3	0.894408	400.119	275.094	267.909	1.02682
	Cell 4	nucleus	4	1.26776	342.382	217.357	304.122	0.714703
	Cell 5	nucleus	5	1.71086	423.715	298.689	349.512	0.854589
	Cell 6	nucleus	6	1.82164	395.264	270.238	268.362	1.00699
	Cell 7	nucleus	7	0.590801	324.66	199.635	228.155	0.874997
	Cell 8	nucleus	8	0.512848	464.272	339.247	304.822	1.11293
	Cell 9	nucleus	9	1.22263	415.289	290.263	328.933	0.882439
	Cell 10	nucleus	10	1.4729	310.1	185.075	309.095	0.598764
	Cell 11	nucleus	11	1.23084	329.873	204.848	295.605	0.69298
	Cell 12	nucleus	12	0.968258	486.983	361.958	324.795	1.11442
	Cell 13	nucleus	13	1.16929	287.161	162.136	177.477	0.913563
	Cell 14	nucleus	14	2.0678	524.815	399.79	393.063	1.01712
	Cell 15	nucleus	15	1.20622	219.01	93.985	132.87	0.707344
	Cell 16	nucleus	16	1.48931	368.129	243.104	223.482	1.0878
	Cell 17	nucleus	17	1.9119	228.635	103.61	137.072	0.75588
	Cell 18	nucleus	18	1.07083	430.437	305.412	281.172	1.08621
	Cell 19	nucleus	19	1.9119	324.946	199.921	227.109	0.880287
	Cell 20	nucleus	20	2.85964	260.062	135.036	154.222	0.875601
	Cell 21	nucleus	21	1.44008	296.097	171.072	161.909	1.05659
	Cell 22	nucleus	22	0.726193	230.203	105.178	136.082	0.7729
	Cell 23	nucleus	23	0.919024	325.799	200.774	145.519	1.37971
	Cell 24	nucleus	24	1.64932	479.428	354.403	409.244	0.865994
	Cell 25	nucleus	25	1.85446	356.708	231.683	316.985	0.730894
	Cell 1	cytosol	26	8.88664	343.37	218.345		0.951231
	Cell 2	cytosol	27	8.76355	359.397	234.372		0.864864
	Cell 3	cytosol	28	5.05874	392.934	267.909		1.16497
	Cell 4	cytosol	29	5.8957	429.147	304.122		1.02214
	Cell 5	cytosol	30	4.04535	474.538	349.512		1.22924
	Cell 6	cytosol	31	8.89894	393.387	268.362		1.00992
	Cell 7	cytosol	32	5.08746	353.18	228.155		0.932953
	Cell 8	cytosol	33	3.86893	429.847	304.822		0.950676
	Cell 9	cytosol	34	9.89592	453.958	328.933		0.846846
	Cell 10	cytosol	35	6.53984	434.12	309.095		0.762098
	Cell 11	cytosol	36	5.96135	420.63	295.605		0.963032
	Cell 12	cytosol	37	5.28439	449.821	324.795		0.981647
	Cell 13	cytosol	38	6.31829	302.502	177.477		0.665169
	Cell 14	cytosol	39	8.9769	518.088	393.063		0.917713
	Cell 15	cytosol	40	6.43317	257.895	132.87		0.955156
	Cell 16	cytosol	41	6.52343	348.508	223.482
	Cell 17	cytosol	42	3.79918	262.097	137.072		0.92959	Average NAI in this experiment
	Cell 18	cytosol	43	6.31419	406.197	281.172		0.161368	Standard Deviation of NAI in this experiment
	Cell 19	cytosol	44	4.71	352.134	227.109			appearing in the SUMMARY sheet
	Cell 20	cytosol	45	7.59836	279.247	154.222
	Cell 21	cytosol	46	4.52127	286.934	161.909
	Cell 22	cytosol	47	4.61153	261.108	136.082
	Cell 23	cytosol	48	4.32023	270.544	145.519
	Cell 24	cytosol	49	4.74282	534.269	409.244
	Cell 25	cytosol	50	4.7059	442.01	316.985
	BKG	–	51	172.625	125.025	0
image_b	Cell 1	nucleus	1	1.67804	365.249	240.148	252.46	0.951231
	Cell 2	nucleus	2	1.97344	492.383	367.281	424.669	0.864864
	Cell 3	nucleus	3	1.73958	469.554	344.453	295.677	1.16497
	Cell 4	nucleus	4	1.59598	357.946	232.845	227.8	1.02214
	Cell 5	nucleus	5	1.57137	426.671	301.57	245.33	1.22924
	Cell 6	nucleus	6	1.89959	474.121	349.02	345.593	1.00992
	Cell 7	nucleus	7	1.55085	450.357	325.256	348.631	0.932953
	Cell 8	nucleus	8	2.17448	409.683	284.582	299.347	0.950676
	Cell 9	nucleus	9	2.07191	334.814	209.713	247.64	0.846846
	Cell 10	nucleus	10	1.3252	362.876	237.775	312.001	0.762098
	Cell 11	nucleus	11	3.66789	287.421	162.319	168.55	0.963032
	Cell 12	nucleus	12	1.26366	351.886	226.785	231.025	0.981647
	Cell 13	nucleus	13	1.23084	319.723	194.622	292.591	0.665169
	Cell 14	nucleus	14	1.03801	226.85	101.749	110.872	0.917713
	Cell 15	nucleus	15	1.16929	389.839	264.737	277.167	0.955156
	Cell 1	cytosol	16	7.15936	377.562	252.46
	Cell 2	cytosol	17	5.97366	549.771	424.669
	Cell 3	cytosol	18	6.10905	420.778	295.677
	Cell 4	cytosol	19	4.16433	352.901	227.8
	Cell 5	cytosol	20	5.94904	370.431	245.33
	Cell 6	cytosol	21	5.28029	470.694	345.593
	Cell 7	cytosol	22	6.30188	473.732	348.631
	Cell 8	cytosol	23	5.41158	424.448	299.347
	Cell 9	cytosol	24	6.82704	372.741	247.64
	Cell 10	cytosol	25	9.46513	437.102	312.001
	Cell 11	cytosol	26	4.4146	293.651	168.55
	Cell 12	cytosol	27	5.13259	356.126	231.025
	Cell 13	cytosol	28	4.67307	417.692	292.591
	Cell 14	cytosol	29	5.49773	235.973	110.872
	Cell 15	cytosol	30	4.82488	402.268	277.167
	BKG	–	31	134.727	125.101	0

## Sheet: ssa1_SD
ssa1, SD	cellular compartment	Region Label	Area	Average Intensity (arb. unit)	Ave. Intensity-BKG (arb. unit)	Cytosol Signal-BKG (arb. unit)	Individual NAI
Cell 1	nucleus	1	0.890305	465.336	334.749	264.156	1.26724
Cell 2	nucleus	2	1.28828	366.086	235.498	217.505	1.08273
Cell 3	nucleus	3	1.14468	545.315	414.728	329.778	1.2576
Cell 4	nucleus	4	1.6165	397.477	266.89	279.538	0.954753
Cell 5	nucleus	5	1.06262	538.749	408.161	331.956	1.22957
Cell 6	nucleus	6	1.03801	683.194	552.606	387.929	1.4245
Cell 7	nucleus	7	1.39905	507.123	376.536	401.168	0.938597
Cell 8	nucleus	8	2.12114	655.491	524.904	436.729	1.2019
Cell 9	nucleus	9	0.984669	508.85	378.262	302.747	1.24943
Cell 10	nucleus	10	1.6206	634.846	504.258	393.842	1.28036
Cell 11	nucleus	11	1.08724	456.434	325.846	294.048	1.10814
Cell 12	nucleus	12	1.20622	521.224	390.637	366.378	1.06621
Cell 13	nucleus	13	1.0298	430.745	300.157	223.909	1.34053
Cell 14	nucleus	14	0.968258	400.254	269.667	319.979	0.842762
Cell 15	nucleus	15	0.882099	238.247	107.659	111.447	0.966012
Cell 16	nucleus	16	0.804146	465.189	334.601	237.773	1.40723
Cell 17	nucleus	17	0.865688	525.417	394.829	348.717	1.13224
Cell 18	nucleus	18	1.00929	574.931	444.343	375.589	1.18306
Cell 19	nucleus	19	0.910819	480.739	350.151	293.304	1.19382
Cell 20	nucleus	20	0.849277	551.469	420.881	302.065	1.39335
Cell 21	nucleus	21	1.21853	532.061	401.473	323.975	1.23921
Cell 22	nucleus	22	1.26366	372.656	242.068	267.123	0.906204
Cell 23	nucleus	23	0.631829	445.812	315.224	241.518	1.30518
Cell 24	nucleus	24	1.33341	487.068	356.48	189.364	1.88251
Cell 25	nucleus	25	1.01749	438.718	308.13	279.312	1.10318
Cell 26	nucleus	26	1.11186	552.863	422.276	340.348	1.24072
Cell 27	nucleus	27	0.849277	444.676	314.089	265.481	1.1831
Cell 28	nucleus	28	1.20622	363.156	232.569	253.554	0.917236
Cell 29	nucleus	29	1.29648	447.975	317.387	245.567	1.29246
Cell 30	nucleus	30	1.34982	339.505	208.917	202.981	1.02924
Cell 1	cytosol	31	7.6599	394.744	264.156
Cell 2	cytosol	32	8.36969	348.092	217.505		1.1873	Average NAI in this experiment
Cell 3	cytosol	33	6.10084	460.365	329.778		0.204503	Standard Deviation of NAI in this experiment
Cell 4	cytosol	34	4.97258	410.125	279.538			appearing in the SUMMARY sheet
Cell 5	cytosol	35	5.20233	462.543	331.956
Cell 6	cytosol	36	6.4783	518.516	387.929
Cell 7	cytosol	37	6.76139	531.756	401.168
Cell 8	cytosol	38	7.75016	567.317	436.729
Cell 9	cytosol	39	5.8916	433.335	302.747
Cell 10	cytosol	40	5.67826	524.43	393.842
Cell 11	cytosol	41	6.56856	424.635	294.048
Cell 12	cytosol	42	6.96653	496.966	366.378
Cell 13	cytosol	43	6.45368	354.497	223.909
Cell 14	cytosol	44	7.43015	450.567	319.979
Cell 15	cytosol	45	5.73159	242.034	111.447
Cell 16	cytosol	46	4.34485	368.361	237.773
Cell 17	cytosol	47	7.08141	479.304	348.717
Cell 18	cytosol	48	5.61672	506.177	375.589
Cell 19	cytosol	49	5.28439	423.891	293.304
Cell 20	cytosol	50	7.00346	432.653	302.065
Cell 21	cytosol	51	8.35327	454.563	323.975
Cell 22	cytosol	52	10.3144	397.711	267.123
Cell 23	cytosol	53	3.99201	372.106	241.518
Cell 24	cytosol	54	8.65278	319.952	189.364
Cell 25	cytosol	55	9.43231	409.9	279.312
Cell 26	cytosol	56	5.09156	470.936	340.348
Cell 27	cytosol	57	7.76658	396.068	265.481
Cell 28	cytosol	58	4.43511	384.142	253.554
Cell 29	cytosol	59	5.61261	376.155	245.567
Cell 30	cytosol	60	8.87843	333.569	202.981
BKG	–	61	185.918	130.588	0

[truncated: 3 more sheets: ssa2_SD, ssa1 mtr10_SD, ssa2 mtr10_SD]
