# Supplementary material for: Cytosolic Hsp70 and co-chaperones constitute a novel system for tRNA import into the nucleus
Source: eLife. 2015 Apr 8;4:e04659. doi: 10.7554/eLife.04659 (PMC4432389; doi:10.7554/eLife.04659)
Supplement: Figure 2—source data 1. — Yeast cells are processed as described in the Figure 2 legend and the ‘Materials and methods’ section. Images from three independent sets of FISH experiments are subjected to quantification. Each folder named as Fig2A_expX or Fig2B_expX contains gray-scale tif images with 16 bit depth (acquired by MetaMorph) of a set of the experiments. A file name consists of the strain name (‘wt ’or ‘ssa1’ for example) and culture conditions (‘YPD’ or ‘SD’) with the last capital letter representing the recording channel (‘D’ for DAPI staining or ‘R’ for RNA FISH). If the number of cells suitable for quantification in one image was under 30, those from two images were quantified. In such cases, two sets of images (‘ssa2_SD_a_R.tif’ and ‘ssa2_SD_b_R.tif’ for example) are included. Raw quantification data and their processing to NAIs are summarized Excel files. Summary of the total experiments are shown in the ‘SUMMARY’ sheet in the file named ‘Figure 2A_data_summaryandexp1_DATA.xls’ or ‘Figure 2B_data_summaryandexp1_DATA.xls.’ The same set of data for experiments with the wild-type strain are shown graphically in Figure 2—figure supplement 3 in the supplemental materials. All the tif images have 16-bit depth. DOI: http://dx.doi.org/10.7554/eLife.04659.006 [file elife04659s001.zip › Figure 2 source data/Figure 2B_exp2_DATA.xls]

## Sheet: wt_YPD
WT, YPD	cellular compartment	Region Label	Area	Average Intensity (arb. unit)	Ave. Intensity-BKG (arb. unit)	Cytosol Signal-BKG (arb. unit)	Individual NAI
Cell 1	nucleus	1	1.44828	341.388	212.343	225.775	0.940506
Cell 2	nucleus	2	1.44828	309.105	180.06	203.567	0.884523
Cell 3	nucleus	3	1.4729	372.994	243.949	323.075	0.755087
Cell 4	nucleus	4	1.99806	321.281	192.236	204.752	0.938876
Cell 5	nucleus	5	1.41136	364.924	235.879	334.315	0.705561
Cell 6	nucleus	6	1.80933	320.469	191.424	247.057	0.774818
Cell 7	nucleus	7	1.58778	298.793	169.748	201.14	0.843931
Cell 8	nucleus	8	1.66983	394.118	265.073	285.208	0.929403
Cell 9	nucleus	9	1.477	311.75	182.705	265.609	0.687873
Cell 10	nucleus	10	1.02159	302.185	173.14	268.03	0.645972
Cell 11	nucleus	11	1.37854	246.336	117.291	225.141	0.520968
Cell 12	nucleus	12	2.07191	306.525	177.48	243.628	0.728486
Cell 13	nucleus	13	1.40315	397.181	268.136	315.843	0.848955
Cell 14	nucleus	14	1.70266	368.875	239.83	351.554	0.682198
Cell 15	nucleus	15	1.84215	372.096	243.051	337.571	0.719999
Cell 16	nucleus	16	1.99395	404.28	275.235	349.617	0.787247
Cell 17	nucleus	17	1.52624	335.032	205.987	271.168	0.75963
Cell 18	nucleus	18	2.86785	269.079	140.034	195.785	0.715241
Cell 19	nucleus	19	1.99395	310.702	181.657	181.193	1.00256
Cell 20	nucleus	20	1.82574	347.739	218.694	227.681	0.96053
Cell 21	nucleus	21	1.57137	338.645	209.6	312.613	0.670477
Cell 22	nucleus	22	1.67394	406.071	277.026	307.046	0.902231
Cell 23	nucleus	23	1.82984	423.731	294.686	423.607	0.695658
Cell 24	nucleus	24	1.83395	409.081	280.036	331.62	0.844446
Cell 25	nucleus	25	1.98575	408.477	279.432	372.005	0.751152
Cell 26	nucleus	26	1.99806	395.411	266.366	347.802	0.765855
Cell 27	nucleus	27	1.48111	385.302	256.257	309.328	0.828431
Cell 28	nucleus	28	1.41546	373.643	244.598	322.913	0.757475
Cell 29	nucleus	29	2.2073	392.673	263.628	354.126	0.744447
Cell 30	nucleus	30	2.08011	394.72	265.675	325.417	0.816413
Cell 1	cytosol	31	9.22717	354.82	225.775
Cell 2	cytosol	32	5.83006	332.612	203.567		0.786965	Average NAI in this experiment
Cell 3	cytosol	33	8.542	452.12	323.075		0.108064	Standard Deviation of NAI in this experiment
Cell 4	cytosol	34	8.31225	333.797	204.752			appearing in the SUMMARY sheet
Cell 5	cytosol	35	6.37163	463.36	334.315
Cell 6	cytosol	36	9.95336	376.102	247.057
Cell 7	cytosol	37	7.71734	330.185	201.14
Cell 8	cytosol	38	9.28461	414.253	285.208
Cell 9	cytosol	39	10.5154	394.654	265.609
Cell 10	cytosol	40	7.41374	397.075	268.03
Cell 11	cytosol	41	10.0354	354.186	225.141
Cell 12	cytosol	42	5.32131	372.673	243.628
Cell 13	cytosol	43	7.56144	444.888	315.843
Cell 14	cytosol	44	9.15742	480.599	351.554
Cell 15	cytosol	45	9.59232	466.616	337.571
Cell 16	cytosol	46	7.82401	478.662	349.617
Cell 17	cytosol	47	6.61369	400.213	271.168
Cell 18	cytosol	48	7.98402	324.83	195.785
Cell 19	cytosol	49	9.03434	310.238	181.193
Cell 20	cytosol	50	5.80544	356.726	227.681
Cell 21	cytosol	51	8.67329	441.658	312.613
Cell 22	cytosol	52	6.52753	436.091	307.046
Cell 23	cytosol	53	8.22609	552.652	423.607
Cell 24	cytosol	54	8.66509	460.665	331.62
Cell 25	cytosol	55	9.48975	501.05	372.005
Cell 26	cytosol	56	13.2028	476.847	347.802
Cell 27	cytosol	57	6.73267	438.373	309.328
Cell 28	cytosol	58	5.78493	451.958	322.913
Cell 29	cytosol	59	7.68452	483.171	354.126
Cell 30	cytosol	60	7.93479	454.462	325.417
BKG	–	61	109.274	129.045	0

## Sheet: mtr10_YPD
mtr10, YPD	cellular compartment	Region Label	Area	Average Intensity (arb. unit)	Ave. Intensity-BKG (arb. unit)	Cytosol Signal-BKG (arb. unit)	Individual NAI
Cell 1	nucleus	1	1.89549	245.022	131.71	159.504	0.825748
Cell 2	nucleus	2	1.84215	279.198	165.887	219.712	0.75502
Cell 3	nucleus	3	2.46577	248.619	135.308	202.831	0.667096
Cell 4	nucleus	4	1.40315	470.617	357.306	357.553	0.999307
Cell 5	nucleus	5	1.68214	333.171	219.859	270.272	0.813475
Cell 6	nucleus	6	2.10883	326.484	213.173	342.2	0.622949
Cell 7	nucleus	7	2.00216	360.164	246.853	251.664	0.980883
Cell 8	nucleus	8	1.14468	319.821	206.509	245.307	0.841841
Cell 9	nucleus	9	1.23494	301.711	188.4	217.548	0.866015
Cell 10	nucleus	11	1.30879	328.956	215.645	311.96	0.691258
Cell 11	nucleus	12	1.39905	229.891	116.58	196.199	0.594192
Cell 12	nucleus	13	1.67394	285.36	172.049	250.867	0.685817
Cell 13	nucleus	14	1.57957	358.881	245.569	342.2	0.717619
Cell 14	nucleus	15	1.57547	329.844	216.532	300.346	0.720944
Cell 15	nucleus	16	1.21853	238.677	125.365	156.467	0.801227
Cell 16	nucleus	17	2.03909	396.95	283.638	320.644	0.884591
Cell 17	nucleus	18	1.31699	501.299	387.988	429.801	0.902715
Cell 18	nucleus	19	1.0298	448.016	334.705	370.44	0.903534
Cell 19	nucleus	20	2.08422	395.571	282.26	317.53	0.888924
Cell 20	nucleus	21	1.48521	422.964	309.653	333.167	0.929421
Cell 21	nucleus	22	1.34982	264.59	151.278	193.679	0.78108
Cell 22	nucleus	23	1.08724	438.479	325.168	371.328	0.875688
Cell 23	nucleus	24	2.34679	482.965	369.654	355.508	1.03979
Cell 24	nucleus	25	2.46988	381.561	268.25	402.404	0.666618
Cell 25	nucleus	26	1.31289	343.081	229.77	274.57	0.836834
Cell 26	nucleus	27	0.947744	321.329	208.018	257.12	0.809031
Cell 27	nucleus	28	0.955949	348.223	234.912	231.602	1.01429
Cell 28	nucleus	29	1.79702	371.201	257.89	339.42	0.759796
Cell 29	nucleus	30	1.88318	386.137	272.826	294.011	0.927946
Cell 30	nucleus	31	1.21032	270.539	157.228	228.691	0.687511
Cell 31	nucleus	32	1.70266	255.501	142.19	140.896	1.00919
Cell 32	nucleus	33	1.30469	209.072	95.761	131.026	0.730857
Cell 33	nucleus	34	2.24833	202.606	89.2945	118.22	0.755323
Cell 34	nucleus	35	1.56726	210.628	97.317	111.797	0.87048
Cell 1	cytosol	36	2.15807	272.816	159.504
Cell 2	cytosol	37	6.49061	333.023	219.712		0.819324	Average NAI in this experiment
Cell 3	cytosol	38	6.75319	316.142	202.831		0.118827	Standard Deviation of NAI in this experiment
Cell 4	cytosol	39	4.21356	470.865	357.553			appearing in the SUMMARY sheet
Cell 5	cytosol	40	4.43922	383.583	270.272
Cell 6	cytosol	41	2.32628	455.511	342.2
Cell 7	cytosol	42	3.11812	364.975	251.664
Cell 8	cytosol	43	1.69855	358.618	245.307
Cell 9	cytosol	44	6.05571	330.859	217.548
Cell10	cytosol	45	3.16325	425.271	311.96
Cell 11	cytosol	46	4.5623	309.511	196.199
Cell 12	cytosol	47	3.44634	364.179	250.867
Cell 13	cytosol	48	5.21464	455.511	342.2
Cell 14	cytosol	49	2.28525	413.657	300.346
Cell 15	cytosol	50	5.56748	269.778	156.467
Cell 16	cytosol	51	2.99914	433.955	320.644
Cell 17	cytosol	52	5.14489	543.112	429.801
Cell 18	cytosol	53	5.43619	483.751	370.44
Cell 19	cytosol	54	5.72339	430.841	317.53
Cell 20	cytosol	55	6.76139	446.479	333.167
Cell 21	cytosol	56	7.27424	306.99	193.679
Cell 22	cytosol	57	5.48953	484.64	371.328
Cell 23	cytosol	58	5.76031	468.819	355.508
Cell 24	cytosol	59	6.56856	515.716	402.404
Cell 25	cytosol	60	5.62082	387.882	274.57
Cell 26	cytosol	61	2.76118	370.431	257.12
Cell 27	cytosol	62	2.88836	344.913	231.602
Cell 28	cytosol	63	4.271	452.731	339.42
Cell 29	cytosol	64	5.32542	407.322	294.011
Cell 30	cytosol	65	3.26992	342.003	228.691
Cell 31	cytosol	66	2.87605	254.207	140.896
Cell 32	cytosol	67	3.42172	244.337	131.026
Cell 33	cytosol	68	6.66703	231.532	118.22
Cell 34	cytosol	69	4.24638	225.108	111.797
BKG	–	70	105.589	113.311	0

## Sheet: ssa1_YPD
ssa1, YPD	cellular compartment	Region Label	Area	Average Intensity (arb. unit)	Ave. Intensity-BKG (arb. unit)	Cytosol Signal-BKG (arb. unit)	Individual NAI
Cell 1	nucleus	1	2.03498	280.833	142.558	226.376	0.629738
Cell 2	nucleus	2	2.00626	302.162	163.886	215.136	0.761782
Cell 3	nucleus	3	1.58778	396.158	257.882	369.994	0.69699
Cell 4	nucleus	4	1.44008	297.712	159.437	245.013	0.650728
Cell 5	nucleus	5	1.49341	273.157	134.881	182.052	0.740897
Cell 6	nucleus	6	1.80933	246.735	108.46	135.395	0.80106
Cell 7	nucleus	7	1.45239	212.921	74.6457	136.386	0.547314
Cell 8	nucleus	8	1.40726	227.866	89.5907	136.678	0.655487
Cell 9	nucleus	9	1.62881	283.254	144.979	197.654	0.733498
Cell 10	nucleus	10	1.19801	332.932	194.656	228.422	0.852178
Cell 11	nucleus	11	1.34982	321.593	183.318	232.5	0.788461
Cell 12	nucleus	12	1.35392	375.527	237.252	306.464	0.77416
Cell 13	nucleus	13	1.57547	321.029	182.753	278.897	0.655273
Cell 14	nucleus	14	2.02678	317.239	178.964	260.909	0.685923
Cell 15	nucleus	15	1.15288	289.196	150.921	177.345	0.851002
Cell 16	nucleus	16	1.40315	366.442	228.166	288.348	0.791287
Cell 17	nucleus	17	2.21961	262.54	124.265	167.312	0.742713
Cell 18	nucleus	18	1.50983	368.758	230.483	271.903	0.847667
Cell 19	nucleus	19	1.23084	345.91	207.635	276.269	0.751567
Cell 20	nucleus	20	1.41546	274.101	135.826	197.537	0.687598
Cell 21	nucleus	21	1.60829	319.087	180.812	234.142	0.772232
Cell 22	nucleus	22	1.7601	272.517	134.242	160.282	0.837541
Cell 23	nucleus	23	1.88728	334.863	196.588	263.005	0.747468
Cell 24	nucleus	24	1.92831	273.7	135.425	181.213	0.747323
Cell 25	nucleus	25	1.45239	356.554	218.279	296.199	0.736932
Cell 26	nucleus	26	1.66573	327.52	189.245	265.385	0.713094
Cell 27	nucleus	27	1.44828	346.054	207.779	315.67	0.658215
Cell 28	nucleus	28	1.51393	384.751	246.476	342.14	0.720394
Cell 29	nucleus	29	2.38372	296.971	158.696	267.316	0.593664
Cell 30	nucleus	30	1.75189	332.232	193.957	246.421	0.787094
Cell 1	cytosol	31	8.02915	364.651	226.376
Cell 2	cytosol	32	6.83114	353.411	215.136		0.731976	Average NAI in this experiment
Cell 3	cytosol	33	5.67826	508.27	369.994		0.0757255	Standard Deviation of NAI in this experiment
Cell 4	cytosol	34	6.3265	383.289	245.013			appearing in the SUMMARY sheet
Cell 5	cytosol	35	5.38696	320.327	182.052
Cell 6	cytosol	36	10.9216	273.67	135.395
Cell 7	cytosol	37	6.49471	274.661	136.386
Cell 8	cytosol	38	10.737	274.953	136.678
Cell 9	cytosol	39	8.103	335.93	197.654
Cell 10	cytosol	40	7.33578	366.697	228.422
Cell 11	cytosol	41	6.30598	370.776	232.5
Cell 12	cytosol	42	6.50702	444.739	306.464
Cell 13	cytosol	43	6.28547	417.172	278.897
Cell 14	cytosol	44	7.81171	399.184	260.909
Cell 15	cytosol	45	8.80458	315.62	177.345
Cell 16	cytosol	46	7.8035	426.624	288.348
Cell 17	cytosol	47	7.5081	305.587	167.312
Cell 18	cytosol	48	5.62902	410.178	271.903
Cell 19	cytosol	49	4.14381	414.545	276.269
Cell 20	cytosol	50	8.3861	335.813	197.537
Cell 21	cytosol	51	7.77888	372.417	234.142
Cell 22	cytosol	52	6.00648	298.557	160.282
Cell 23	cytosol	53	8.06608	401.28	263.005
Cell 24	cytosol	54	6.36753	319.488	181.213
Cell 25	cytosol	55	7.01577	434.474	296.199
Cell 26	cytosol	56	10.0026	403.66	265.385
Cell 27	cytosol	57	8.06198	453.945	315.67
Cell 28	cytosol	58	8.77996	480.415	342.14
Cell 29	cytosol	59	9.83438	405.591	267.316
Cell 30	cytosol	60	9.92054	384.696	246.421
BKG	–	61	81.5019	138.275	0

## Sheet: ssa2_YPD
ssa2, YPD	cellular compartment	Region Label	Area	Average Intensity (arb. unit)	Ave. Intensity-BKG (arb. unit)	Cytosol Signal-BKG (arb. unit)	Individual NAI
Cell 1	nucleus	1	1.05852	340.969	209.886	314.642	0.667065
Cell 2	nucleus	2	1.42367	255.199	124.116	192.905	0.643406
Cell 3	nucleus	3	1.71086	271.547	140.464	199.581	0.703793
Cell 4	nucleus	4	1.65342	301.888	170.806	264.12	0.646698
Cell 5	nucleus	5	1.09134	324.932	193.85	309.572	0.626186
Cell 6	nucleus	6	1.29648	392.028	260.946	304.269	0.857616
Cell 7	nucleus	7	1.43598	290.1	159.017	258.188	0.615898
Cell 8	nucleus	8	1.62881	319.882	188.799	248.062	0.761096
Cell 9	nucleus	9	1.89138	287.633	156.551	219.094	0.714535
Cell 10	nucleus	10	1.39905	289.859	158.776	290.781	0.546035
Cell 11	nucleus	11	2.01447	300.495	169.412	264.881	0.63958
Cell 12	nucleus	12	1.65753	333.332	202.249	251.184	0.805183
Cell 13	nucleus	13	1.34982	299.547	168.464	242.702	0.694121
Cell 14	nucleus	14	1.51393	366.797	235.714	253.337	0.930436
Cell 15	nucleus	15	1.7642	346.816	215.734	310.43	0.694951
Cell 16	nucleus	16	1.07493	327.004	195.921	282.15	0.694386
Cell 17	nucleus	17	1.56316	326.982	195.899	274.879	0.712673
Cell 18	nucleus	18	1.60829	354.008	222.925	282.263	0.789777
Cell 19	nucleus	19	1.45239	290.336	159.253	271.628	0.586292
Cell 20	nucleus	20	1.51393	329.393	198.31	250.908	0.79037
Cell 21	nucleus	21	0.943641	302.209	171.126	249.756	0.685173
Cell 22	nucleus	22	1.3211	301.888	170.805	257.764	0.662643
Cell 23	nucleus	23	2.01447	330.352	199.27	269.645	0.739008
Cell 24	nucleus	24	1.57137	314.392	183.309	206.21	0.888943
Cell 25	nucleus	25	2.09242	271.704	140.621	220.116	0.638849
Cell 26	nucleus	26	1.84215	327.129	196.046	236.492	0.828977
Cell 27	nucleus	27	1.71907	216.086	85.0032	133.593	0.636283
Cell 28	nucleus	28	1.66983	318.597	187.514	257.523	0.728147
Cell 29	nucleus	29	1.63291	295.927	164.844	226.572	0.727557
Cell 30	nucleus	30	2.09652	249.773	118.69	151.153	0.785235
Cell 1	cytosol	31	9.68668	445.724	314.642
Cell 2	cytosol	32	8.49687	323.987	192.905		0.714697	Average NAI in this experiment
Cell 3	cytosol	33	10.5688	330.664	199.581		0.0900167	Standard Deviation of NAI in this experiment
Cell 4	cytosol	34	6.58908	395.202	264.12			appearing in the SUMMARY sheet
Cell 5	cytosol	35	7.065	440.654	309.572
Cell 6	cytosol	36	7.53272	435.351	304.269
Cell 7	cytosol	37	11.3729	389.271	258.188
Cell 8	cytosol	38	14.0192	379.145	248.062
Cell 9	cytosol	39	9.5636	350.177	219.094
Cell 10	cytosol	40	6.9255	421.864	290.781
Cell 11	cytosol	41	9.83028	395.963	264.881
Cell 12	cytosol	42	9.1287	382.267	251.184
Cell 13	cytosol	43	7.57374	373.784	242.702
Cell 14	cytosol	44	9.58411	384.42	253.337
Cell 15	cytosol	45	8.31635	441.513	310.43
Cell 16	cytosol	46	6.626	413.233	282.15
Cell 17	cytosol	47	12.054	405.962	274.879
Cell 18	cytosol	48	8.96869	413.346	282.263
Cell 19	cytosol	49	9.50205	402.711	271.628
Cell 20	cytosol	50	10.2734	381.991	250.908
Cell 21	cytosol	51	7.11013	380.838	249.756
Cell 22	cytosol	52	9.11639	388.847	257.764
Cell 23	cytosol	53	8.77176	400.727	269.645
Cell 24	cytosol	54	7.83632	337.293	206.21
Cell 25	cytosol	55	11.7176	351.199	220.116
Cell 26	cytosol	56	7.68042	367.575	236.492
Cell 27	cytosol	57	8.57482	264.676	133.593
Cell 28	cytosol	58	11.6519	388.605	257.523
Cell 29	cytosol	59	8.60354	357.655	226.572
Cell 30	cytosol	60	11.5411	282.235	151.153
BKG	–	61	90.3803	131.083	9.00968e-12

## Sheet: ssa1 mtr10_YPD
ssa1 mtr10, YPD	cellular compartment	Region Label	Area	Average Intensity (arb. unit)	Ave. Intensity-BKG (arb. unit)	Cytosol Signal-BKG (arb. unit)	Individual NAI
Cell 1	nucleus	1	3.37659	231.993	112.167	154.22	0.727319
Cell 2	nucleus	2	2.21961	238.889	119.063	206.173	0.577492
Cell 3	nucleus	3	2.12114	378.975	259.149	312.05	0.830474
Cell 4	nucleus	4	2.47398	295.294	175.468	260.897	0.672556
Cell 5	nucleus	5	2.01857	344.392	224.567	296.053	0.758535
Cell 6	nucleus	6	1.7642	356.605	236.779	262.818	0.900925
Cell 7	nucleus	7	1.78882	505.862	386.037	360.267	1.07153
Cell 8	nucleus	8	1.85036	402.253	282.427	303.145	0.931656
Cell 9	nucleus	9	1.89959	229.348	109.522	200.695	0.545713
Cell 10	nucleus	10	2.355	277.054	157.228	172.529	0.911314
Cell 11	nucleus	11	1.95703	550.22	430.394	527.392	0.816081
Cell 12	nucleus	12	1.26366	283.51	163.684	199.515	0.820408
Cell 13	nucleus	13	0.923127	357.867	238.041	271.954	0.875298
Cell 14	nucleus	14	2.16217	293.275	173.449	305.824	0.567155
Cell 15	nucleus	15	1.75189	308.344	188.519	273.465	0.68937
Cell 16	nucleus	16	1.55906	304.166	184.34	322.023	0.572443
Cell 17	nucleus	17	2.21961	521.12	401.294	429.274	0.934821
Cell 18	nucleus	18	1.40315	325.091	205.265	246.35	0.833225
Cell 19	nucleus	19	2.0555	316.679	196.853	307.228	0.640739
Cell 20	nucleus	20	1.6165	339.018	219.192	304.593	0.719622
Cell 21	nucleus	21	1.85856	373.415	253.589	385.047	0.658594
Cell 22	nucleus	22	1.67394	395.569	275.743	313.643	0.879161
Cell 23	nucleus	23	1.60009	386.164	266.338	294.567	0.90417
Cell 24	nucleus	24	1.48521	352.144	232.318	274.992	0.844818
Cell 25	nucleus	25	1.54265	326.934	207.108	242.984	0.852351
Cell 26	nucleus	26	1.41136	308.619	188.793	203.42	0.928096
Cell 27	nucleus	27	1.66983	230.145	110.319	190.95	0.577738
Cell 28	nucleus	28	1.25545	562.542	442.717	499.831	0.885733
Cell 29	nucleus	29	1.6124	333.242	213.416	194.923	1.09488
Cell 30	nucleus	30	1.1775	268.125	148.3	195.888	0.757065
Cell 31	nucleus	31	2.12524	378.34	258.514	240.328	1.07567
Cell 32	nucleus	32	1.94062	314.613	194.787	216.056	0.901561
Cell 33	nucleus	33	1.477	289.906	170.08	228.048	0.745808
Cell 34	nucleus	34	1.98575	204.86	85.0338	102.088	0.832945
Cell 35	nucleus	35	1.48111	166.632	46.8059	64.5877	0.724687
Cell 1	cytosol	36	4.69359	274.045	154.22
Cell 2	cytosol	37	4.53768	325.999	206.173		0.801713	Average NAI in this experiment
Cell 3	cytosol	38	3.29454	431.875	312.05		0.146266	Standard Deviation of NAI in this experiment
Cell 4	cytosol	39	5.25567	380.723	260.897			appearing in the SUMMARY sheet
Cell 5	cytosol	40	8.5338	415.879	296.053
Cell 6	cytosol	41	4.38178	382.643	262.818
Cell 7	cytosol	42	4.80436	480.093	360.267
Cell 8	cytosol	43	2.96221	422.971	303.145
Cell 9	cytosol	44	3.88124	320.521	200.695
Cell 10	cytosol	45	3.2371	292.355	172.529
Cell 11	cytosol	46	5.23926	647.218	527.392
Cell 12	cytosol	47	1.9119	319.341	199.515
Cell 13	cytosol	48	5.19823	391.78	271.954
Cell 14	cytosol	49	4.92745	425.649	305.824
Cell 15	cytosol	50	4.15202	393.291	273.465
Cell 16	cytosol	51	3.88944	441.849	322.023
Cell 17	cytosol	52	3.45455	549.1	429.274
Cell 18	cytosol	53	5.06694	366.176	246.35
Cell 19	cytosol	54	2.29756	427.054	307.228
Cell 20	cytosol	55	2.76118	424.419	304.593
Cell 21	cytosol	56	2.7981	504.872	385.047
Cell 22	cytosol	57	5.73159	433.469	313.643
Cell 23	cytosol	58	3.75405	414.392	294.567
Cell 24	cytosol	59	3.41762	394.818	274.992
Cell 25	cytosol	60	3.36429	362.81	242.984
Cell 26	cytosol	61	4.67307	323.246	203.42
Cell 27	cytosol	62	4.19305	310.776	190.95
Cell 28	cytosol	63	3.34377	619.656	499.831
Cell 29	cytosol	64	4.25459	314.748	194.923
Cell 30	cytosol	65	4.50896	315.713	195.888
Cell 31	cytosol	66	2.72425	360.154	240.328
Cell 32	cytosol	67	7.16757	335.882	216.056
Cell 33	cytosol	68	6.26085	347.874	228.048
Cell 34	cytosol	69	3.33146	221.914	102.088
Cell 35	cytosol	70	4.45563	184.413	64.5877
BKG	–	71	117.742	119.826	0

## Sheet: ssa2 mtr10_YPD
ssa2 mtr10, YPD	cellular compartment	Region Label	Area	Average Intensity (arb. unit)	Ave. Intensity-BKG (arb. unit)	Cytosol Signal-BKG (arb. unit)	Individual NAI
Cell 1	nucleus	1	2.16217	276.203	149.144	225.24	0.662157
Cell 2	nucleus	2	1.29238	330.81	203.751	252.156	0.808036
Cell 3	nucleus	3	1.4729	302.326	175.267	205.538	0.852723
Cell 4	nucleus	4	1.64522	332.327	205.268	299.046	0.68641
Cell 5	nucleus	5	1.19801	286.017	158.959	224.691	0.707455
Cell 6	nucleus	6	0.92723	365.46	238.402	242.375	0.983606
Cell 7	nucleus	7	1.11596	319.809	192.75	245.204	0.78608
Cell 8	nucleus	8	1.00929	336.927	209.868	254.793	0.823682
Cell 9	nucleus	9	1.81343	370.05	242.991	318.193	0.763659
Cell 10	nucleus	10	2.43295	351.987	224.928	236.659	0.950432
Cell 11	nucleus	11	0.873894	323.296	196.237	272.987	0.718851
Cell 12	nucleus	12	1.83805	318.763	191.705	251.882	0.76109
Cell 13	nucleus	13	1.37033	277.117	150.058	217.65	0.689448
Cell 14	nucleus	14	1.31699	269.037	141.979	187.586	0.756872
Cell 15	nucleus	15	0.996977	299.259	172.201	300.94	0.572209
Cell 16	nucleus	16	1.16929	250.993	123.934	214.763	0.577074
Cell 17	nucleus	17	1.87087	345.704	218.645	339.299	0.644403
Cell 18	nucleus	18	1.16929	405.54	278.482	457.329	0.608931
Cell 19	nucleus	19	1.36213	364.925	237.866	432.677	0.549754
Cell 20	nucleus	20	1.40726	378.647	251.589	406.976	0.61819
Cell 21	nucleus	21	1.64111	295.188	168.129	297.377	0.565374
Cell 22	nucleus	22	1.16519	280.359	153.301	157.999	0.970264
Cell 23	nucleus	23	1.37443	247.651	120.592	238.877	0.50483
Cell 24	nucleus	24	1.0257	391.624	264.565	304.387	0.869175
Cell 25	nucleus	25	1.09544	326.513	199.455	219.75	0.907642
Cell 26	nucleus	26	2.15396	223.535	96.4767	155.755	0.619412
Cell 27	nucleus	27	1.477	247.103	120.044	182.167	0.65898
Cell 28	nucleus	28	1.56316	253.509	126.451	177.081	0.714084
Cell 29	nucleus	29	1.12827	234.287	107.229	188.813	0.567909
Cell 30	nucleus	30	1.18571	260.377	133.319	175.677	0.758885
Cell 1	cytosol	31	4.99719	352.299	225.24
Cell 2	cytosol	32	5.41568	379.214	252.156		0.721921	Average NAI in this experiment
Cell 3	cytosol	33	3.33967	332.597	205.538		0.131565	Standard Deviation of NAI in this experiment
Cell 4	cytosol	34	6.9214	426.104	299.046			appearing in the SUMMARY sheet
Cell 5	cytosol	35	3.59814	351.749	224.691
Cell 6	cytosol	36	3.80328	369.434	242.375
Cell 7	cytosol	37	5.41568	372.263	245.204
Cell 8	cytosol	38	6.46599	381.852	254.793
Cell 9	cytosol	39	7.67221	445.252	318.193
Cell 10	cytosol	40	5.02181	363.717	236.659
Cell 11	cytosol	41	3.67199	400.046	272.987
Cell 12	cytosol	42	6.19931	378.94	251.882
Cell 13	cytosol	43	5.46901	344.708	217.65
Cell 14	cytosol	44	5.4403	314.645	187.586
Cell 15	cytosol	45	6.21162	427.999	300.94
Cell 16	cytosol	46	4.5623	341.822	214.763
Cell 17	cytosol	47	2.82272	466.358	339.299
Cell 18	cytosol	48	5.05053	584.387	457.329
Cell 19	cytosol	49	6.29367	559.736	432.677
Cell 20	cytosol	50	5.40747	534.035	406.976
Cell 21	cytosol	51	7.11834	424.435	297.377
Cell 22	cytosol	52	4.36537	285.057	157.999
Cell 23	cytosol	53	5.94494	365.935	238.877
Cell 24	cytosol	54	4.58692	431.445	304.387
Cell 25	cytosol	55	4.25049	346.809	219.75
Cell 26	cytosol	56	11.7422	282.814	155.755
Cell 27	cytosol	57	4.48024	309.225	182.167
Cell 28	cytosol	58	5.82185	304.14	177.081
Cell 29	cytosol	59	6.08443	315.872	188.813
Cell 30	cytosol	60	5.13259	302.735	175.677
BKG	–	61	86.8478	127.059	0

## Sheet: wt_SD
WT, SD	cellular compartment	Region Label	Area	Average Intensity (arb. unit)	Ave. Intensity-BKG (arb. unit)	Cytosol Signal-BKG (arb. unit)	Individual NAI
Cell 1	nucleus	1	0.594904	462.51	335.232	182.664	1.83523
Cell 2	nucleus	2	0.771324	527.75	400.472	267.194	1.4988
Cell 3	nucleus	3	1.08724	395.517	268.239	289.756	0.925741
Cell 4	nucleus	4	1.33751	422.025	294.746	247.99	1.18854
Cell 5	nucleus	5	1.52213	461.272	333.994	272.765	1.22448
Cell 6	nucleus	6	1.79702	449.584	322.306	273.976	1.1764
Cell 7	nucleus	7	1.15699	538.043	410.764	298.786	1.37478
Cell 8	nucleus	8	1.24314	550.838	423.56	324.283	1.30614
Cell 9	nucleus	9	1.51803	344.654	217.376	236.977	0.917285
Cell 10	nucleus	10	1.16929	631.814	504.536	399.744	1.26215
Cell 11	nucleus	11	0.82466	594.607	467.329	274.083	1.70507
Cell 12	nucleus	12	1.16109	528.212	400.934	312.281	1.28389
Cell 13	nucleus	13	1.18981	439.348	312.07	255.696	1.22047
Cell 14	nucleus	14	0.808249	534.888	407.61	244.999	1.66372
Cell 15	nucleus	15	1.0257	605.768	478.49	379.95	1.25935
Cell 16	nucleus	16	1.01339	435.344	308.066	199.875	1.54129
Cell 17	nucleus	17	1.11186	552.365	425.087	293.741	1.44715
Cell 18	nucleus	18	0.681063	355.699	228.421	157.701	1.44845
Cell 19	nucleus	19	0.656446	495.381	368.103	203.508	1.80879
Cell 20	nucleus	20	1.07903	349.247	221.969	191.086	1.16162
Cell 21	nucleus	21	1.56316	334.415	207.137	176.475	1.17375
Cell 22	nucleus	22	1.22263	427.879	300.601	265.297	1.13307
Cell 23	nucleus	23	0.85338	410.688	283.409	277.418	1.0216
Cell 24	nucleus	24	0.672857	521.018	393.74	313.227	1.25704
Cell 25	nucleus	25	0.656446	445.494	318.216	229.195	1.3884
Cell 26	nucleus	26	0.705679	531.012	403.733	221.151	1.8256
Cell 27	nucleus	27	0.902613	519.6	392.322	308.846	1.27028
Cell 28	nucleus	28	1.14057	406.727	279.448	197.687	1.41359
Cell 29	nucleus	29	1.57957	368.187	240.909	201.933	1.19301
Cell 30	nucleus	30	0.67696	597.042	469.764	376.055	1.24919
Cell 1	cytosol	31	4.21766	309.943	182.664
Cell 2	cytosol	32	7.96351	394.472	267.194		1.33916	Average NAI in this experiment
Cell 3	cytosol	33	8.08659	417.034	289.756		0.244002	Standard Deviation of NAI in this experiment
Cell 4	cytosol	34	6.70806	375.269	247.99			appearing in the SUMMARY sheet
Cell 5	cytosol	35	5.97776	400.043	272.765
Cell 6	cytosol	36	5.14079	401.255	273.976
Cell 7	cytosol	37	7.11423	426.064	298.786
Cell 8	cytosol	38	10.4498	451.561	324.283
Cell 9	cytosol	39	6.24444	364.256	236.977
Cell 10	cytosol	40	8.2507	527.022	399.744
Cell 11	cytosol	41	5.12848	401.361	274.083
Cell 12	cytosol	42	7.43425	439.56	312.281
Cell 13	cytosol	43	7.15526	382.974	255.696
Cell 14	cytosol	44	8.77996	372.278	244.999
Cell 15	cytosol	45	6.26496	507.228	379.95
Cell 16	cytosol	46	8.14813	327.154	199.875
Cell 17	cytosol	47	5.68236	421.019	293.741
Cell 18	cytosol	48	6.56036	284.979	157.701
Cell 19	cytosol	49	4.54999	330.786	203.508
Cell 20	cytosol	50	7.065	318.364	191.086
Cell 21	cytosol	51	7.83632	303.753	176.475
Cell 22	cytosol	52	8.73483	392.575	265.297
Cell 23	cytosol	53	5.64133	404.696	277.418
Cell 24	cytosol	54	9.00562	440.505	313.227
Cell 25	cytosol	55	3.10991	356.474	229.195
Cell 26	cytosol	56	1.58778	348.429	221.151
Cell 27	cytosol	57	8.87843	436.124	308.846
Cell 28	cytosol	58	7.40553	324.965	197.687
Cell 29	cytosol	59	6.37573	329.211	201.933
Cell 30	cytosol	60	7.88556	503.333	376.055
BKG	–	61	138.941	127.278	0

## Sheet: mtr10_SD_a&b
	mtr10, SD	cellular compartment	Region Label	Area	Average Intensity (arb. unit)	Ave. Intensity-BKG (arb. unit)	Cytosol Signal-BKG (arb. unit)	Individual NAI
image a	Cell 1	nucleus	1	1.15288	392.897	283.553	365.428	0.775949
	Cell 2	nucleus	2	1.21853	388.633	279.29	287.721	0.970697
	Cell 3	nucleus	3	0.828763	412.797	303.454	281.462	1.07814
	Cell 4	nucleus	4	0.697474	408.971	299.627	281.651	1.06382
	Cell 5	nucleus	5	0.992874	405.083	295.739	347.472	0.851116
	Cell 6	nucleus	6	1.29648	423.342	313.998	296.072	1.06055
	Cell 7	nucleus	7	0.742604	606.039	496.695	415.47	1.1955
	Cell 8	nucleus	8	1.20622	360.861	251.517	227.118	1.10743
	Cell 9	nucleus	9	0.816455	396.814	287.471	299.164	0.960913
	Cell 10	nucleus	10	0.931333	413.775	304.432	307.349	0.990508
	Cell 11	nucleus	11	0.623624	399.171	289.828	255.905	1.13256
	Cell 12	nucleus	12	0.623624	340.947	231.604	263.264	0.879739
	Cell 13	nucleus	13	0.627726	262.902	153.559	162.145	0.947047
	Cell 14	nucleus	14	1.10365	303.446	194.103	173.35	1.11971
	Cell 15	nucleus	15	1.31289	244.831	135.488	166.096	0.815723
	Cell 1	cytosol	16	3.44634	474.771	365.428		1.05329
	Cell 2	cytosol	17	4.80026	397.064	287.721		1.62193
	Cell 3	cytosol	18	5.57158	390.805	281.462		1.05241
	Cell 4	cytosol	19	3.83611	390.995	281.651		0.98661
	Cell 5	cytosol	20	4.20536	456.816	347.472		0.936791
	Cell 6	cytosol	21	5.05874	405.415	296.072		0.690205
	Cell 7	cytosol	22	4.38588	524.814	415.47		1.11502
	Cell 8	cytosol	23	3.92226	336.461	227.118		0.836302
	Cell 9	cytosol	24	4.91514	408.508	299.164		0.893894
	Cell 10	cytosol	25	5.36645	416.693	307.349		0.737376
	Cell 11	cytosol	26	4.10279	365.248	255.905		1.0435
	Cell 12	cytosol	27	2.43706	372.608	263.264		1.09105
	Cell 13	cytosol	28	2.05139	271.488	162.145		0.758835
	Cell 14	cytosol	29	5.05053	282.694	173.35		0.935609
	Cell 15	cytosol	30	3.79508	275.439	166.096		0.901757
	BKG	–	31	251.55	109.343	0
								0.9868	Average NAI in this experiment
								0.177266	Standard Deviation of NAI in this experiment
									appearing in the SUMMARY sheet
image b	Cell 1	nucleus	1	1.09544	500.787	387.535	367.928	1.05329
	Cell 2	nucleus	2	2.40013	688.21	574.959	354.491	1.62193
	Cell 3	nucleus	3	1.4729	446.925	333.674	317.056	1.05241
	Cell 4	nucleus	4	0.393868	445.927	332.676	337.191	0.98661
	Cell 5	nucleus	5	1.0339	414.683	301.431	321.77	0.936791
	Cell 6	nucleus	6	1.04211	325.976	212.725	308.206	0.690205
	Cell 7	nucleus	7	1.11596	314.184	200.933	180.205	1.11502
	Cell 8	nucleus	8	1.1775	320.819	207.568	248.197	0.836302
	Cell 9	nucleus	9	1.51803	463.932	350.681	392.307	0.893894
	Cell 10	nucleus	10	0.964155	298.426	185.174	251.126	0.737376
	Cell 11	nucleus	11	0.919024	302.518	189.267	181.376	1.0435
	Cell 12	nucleus	12	1.07903	336.966	223.715	205.045	1.09105
	Cell 13	nucleus	13	0.566185	353.746	240.495	316.927	0.758835
	Cell 14	nucleus	14	1.86267	238.007	124.755	133.341	0.935609
	Cell 15	nucleus	15	0.964155	471.809	358.557	397.621	0.901757
	Cell 16	cytosol	16	5.43209	481.179	367.928
	Cell 17	cytosol	17	3.93457	467.742	354.491
	Cell 18	cytosol	18	5.32131	430.307	317.056
	Cell 19	cytosol	19	3.89765	450.442	337.191
	Cell 20	cytosol	20	3.44634	435.021	321.77
	Cell 21	cytosol	21	3.86893	421.457	308.206
	Cell 22	cytosol	22	4.33254	293.456	180.205
	Cell 23	cytosol	23	3.12222	361.448	248.197
	Cell 24	cytosol	24	4.99309	505.559	392.307
	Cell 25	cytosol	25	5.80544	364.377	251.126
	Cell 26	cytosol	26	4.38588	294.628	181.376
	Cell 27	cytosol	27	4.89052	318.296	205.045
	Cell 28	cytosol	28	6.71216	430.178	316.927
	Cell 29	cytosol	29	6.68754	246.593	133.341
	Cell 30	cytosol	30	4.48435	510.872	397.621
	BKG	–	31	201.861	113.251	0

## Sheet: ssa1_SD
ssa1, SD	cellular compartment	Region Label	Area	Average Intensity (arb. unit)	Ave. Intensity-BKG (arb. unit)	Cytosol Signal-BKG (arb. unit)	Individual NAI
Cell 1	nucleus	1	1.99806	263.417	150.688	254.545	0.59199
Cell 2	nucleus	2	1.99806	448.791	336.062	270.525	1.24226
Cell 3	nucleus	3	1.40315	471.655	358.926	337.587	1.06321
Cell 4	nucleus	4	1.55085	486.114	373.385	344.431	1.08406
Cell 5	nucleus	5	1.75599	517.25	404.521	422.085	0.958389
Cell 6	nucleus	6	1.08314	542.966	430.237	323.447	1.33016
Cell 7	nucleus	7	1.7601	451.485	338.756	328.649	1.03075
Cell 8	nucleus	8	1.26776	398.34	285.611	304.994	0.936448
Cell 9	nucleus	9	1.38674	379.716	266.987	250.75	1.06476
Cell 10	nucleus	10	1.50162	363.817	251.088	282.566	0.888602
Cell 11	nucleus	11	1.96523	333.514	220.785	217.461	1.01528
Cell 12	nucleus	12	1.6124	396.84	284.111	231.612	1.22667
Cell 13	nucleus	13	2.10473	551.296	438.568	318.287	1.3779
Cell 14	nucleus	14	1.46059	673.146	560.417	455.461	1.23044
Cell 15	nucleus	15	1.29648	552.424	439.695	386.686	1.13709
Cell 16	nucleus	16	1.94062	496.772	384.043	409.19	0.938544
Cell 17	nucleus	17	1.34982	586.891	474.162	271.053	1.74933
Cell 18	nucleus	18	1.25135	457.502	344.773	306.899	1.12341
Cell 19	nucleus	19	1.18981	552.283	439.554	375.916	1.16929
Cell 20	nucleus	20	1.42367	743.251	630.522	591.744	1.06553
Cell 21	nucleus	21	1.63701	611.434	498.705	421.879	1.1821
Cell 22	nucleus	22	1.80523	552.225	439.496	392.921	1.11854
Cell 23	nucleus	23	1.82164	599.108	486.379	388.403	1.25226
Cell 24	nucleus	24	2.45347	478.251	365.522	367.401	0.994886
Cell 25	nucleus	25	2.12114	483.954	371.225	336.912	1.10184
Cell 26	nucleus	26	2.16217	453.258	340.529	316.813	1.07486
Cell 27	nucleus	27	1.75189	566.553	453.824	377.531	1.20208
Cell 28	nucleus	28	1.477	521.447	408.719	402.964	1.01428
Cell 29	nucleus	29	1.23904	390.781	278.053	223.131	1.24614
Cell 30	nucleus	30	2.13345	440.502	327.773	274.227	1.19526
Cell 31	nucleus	31	1.63291	393.779	281.05	220.486	1.27468
Cell 32	nucleus	32	1.26366	349.237	236.508	205.418	1.15135
Cell 33	nucleus	33	1.3293	226.707	113.978	117.492	0.97009
Cell 34	nucleus	34	1.48521	263.541	150.813	112.232	1.34376
Cell 35	nucleus	35	1.98985	341.703	228.974	148.165	1.5454
Cell 36	nucleus	36	2.78579	353.844	241.115	213.011	1.13194
Cell 37	nucleus	37	1.93241	409.648	296.919	243.158	1.2211
Cell 38	nucleus	38	1.23904	412.474	299.745	253.223	1.18372
Cell 39	nucleus	39	1.83805	332.522	219.794	166.473	1.32029
Cell 40	nucleus	40	2.08832	240.033	127.305	118.124	1.07772
Cell 1	cytosol	41	3.77456	367.274	254.545
Cell 2	cytosol	42	6.1829	383.253	270.525		1.14566	Average NAI in this experiment
Cell 3	cytosol	43	8.06198	450.316	337.587		0.188775	Standard Deviation of NAI in this experiment
Cell 4	cytosol	44	6.7778	457.16	344.431			appearing in the SUMMARY sheet
Cell 5	cytosol	45	5.75621	534.813	422.085
Cell 6	cytosol	46	3.98791	436.176	323.447
Cell 7	cytosol	47	4.94386	441.378	328.649
Cell 8	cytosol	48	4.96027	417.723	304.994
Cell 9	cytosol	49	3.02786	363.478	250.75
Cell 10	cytosol	50	7.37681	395.294	282.566
Cell 11	cytosol	51	6.28137	330.19	217.461
Cell 12	cytosol	52	6.95012	344.341	231.612
Cell 13	cytosol	53	6.63421	431.015	318.287
Cell 14	cytosol	54	2.87195	568.19	455.461
Cell 15	cytosol	55	4.37357	499.415	386.686
Cell 16	cytosol	56	4.59102	521.919	409.19
Cell 17	cytosol	57	7.81581	383.782	271.053
Cell 18	cytosol	58	7.02807	419.628	306.899
Cell 19	cytosol	59	9.99439	488.644	375.916
Cell 20	cytosol	60	6.41676	704.473	591.744
Cell 21	cytosol	61	7.51631	534.608	421.879
Cell 22	cytosol	62	9.11229	505.65	392.921
Cell 23	cytosol	63	4.49665	501.131	388.403
Cell 24	cytosol	64	4.02073	480.13	367.401
Cell 25	cytosol	65	7.17988	449.641	336.912
Cell 26	cytosol	66	6.15418	429.542	316.813
Cell 27	cytosol	67	7.59016	490.26	377.531
Cell 28	cytosol	68	5.32952	515.693	402.964
Cell 29	cytosol	69	3.00324	335.859	223.131
Cell 30	cytosol	70	6.28957	386.956	274.227
Cell 31	cytosol	71	5.36234	333.215	220.486
Cell 32	cytosol	72	3.93868	318.147	205.418
Cell 33	cytosol	70	3.6761	230.221	117.492
Cell 34	cytosol	74	4.5582	224.96	112.232
Cell 35	cytosol	75	6.10905	260.894	148.165
Cell 36	cytosol	76	5.64954	325.739	213.011
Cell 37	cytosol	77	5.95314	355.886	243.158
Cell 38	cytosol	78	5.21464	365.951	253.223
Cell 39	cytosol	79	6.43727	279.202	166.473
Cell 40	cytosol	80	7.47117	230.853	118.124
BKG	–	81	217.961	112.729	0

## Sheet: ssa2_SD
ssa2, SD	cellular compartment	Region Label	Area	Average Intensity (arb. unit)	Ave. Intensity-BKG (arb. unit)	Cytosol Signal-BKG (arb. unit)	Individual NAI
Cell 1	nucleus	1	1.38674	331.84	212.539	229	0.928118
Cell 2	nucleus	2	1.16109	553.371	434.07	395.173	1.09843
Cell 3	nucleus	3	1.74779	362.155	242.854	217.219	1.11801
Cell 4	nucleus	4	1.52624	388.699	269.398	237.994	1.13195
Cell 5	nucleus	5	1.37033	415.931	296.63	262.813	1.12867
Cell 6	nucleus	6	1.25956	383.316	264.015	243.967	1.08217
Cell 7	nucleus	7	0.754913	567.918	448.617	312.759	1.43439
Cell 8	nucleus	8	1.45239	444.621	325.32	330.627	0.983949
Cell 9	nucleus	9	1.07903	467.38	348.079	327.837	1.06174
Cell 10	nucleus	10	1.67394	396.529	277.228	341.142	0.812647
Cell 11	nucleus	11	1.26776	352.505	233.204	216.248	1.07841
Cell 12	nucleus	12	1.00108	410.594	291.293	236.414	1.23213
Cell 13	nucleus	13	1.52213	406.695	287.394	210.6	1.36464
Cell 14	nucleus	14	2.02267	357.789	238.488	225.19	1.05905
Cell 15	nucleus	15	1.60829	312.518	193.217	258.563	0.747272
Cell 16	nucleus	16	1.29238	323.857	204.556	198.598	1.03
Cell 17	nucleus	17	1.34982	345.778	226.477	259.268	0.873525
Cell 18	nucleus	18	1.56726	300.516	181.214	136.733	1.32532
Cell 19	nucleus	19	1.57137	198.133	78.8318	107.205	0.735334
Cell 20	nucleus	20	1.05852	450.531	331.23	242.13	1.36798
Cell 21	nucleus	21	1.55906	243.318	124.017	106.403	1.16554
Cell 22	nucleus	22	1.14878	337.325	218.024	178.85	1.21903
Cell 23	nucleus	23	1.78882	250.289	130.988	149.884	0.873927
Cell 24	nucleus	24	1.42777	270.388	151.087	132.287	1.14211
Cell 25	nucleus	25	1.22673	198.355	79.0532	104.727	0.754851
Cell 26	nucleus	26	1.45239	251.551	132.25	106.837	1.23786
Cell 27	nucleus	27	1.23084	271.867	152.565	142.71	1.06906
Cell 28	nucleus	28	1.10365	313.394	194.093	207.553	0.935147
Cell 29	nucleus	29	1.50572	294.572	175.271	136.687	1.28228
Cell 30	nucleus	30	1.20622	248.136	128.835	138.356	0.931181
Cell 1	cytosol	31	10.7083	348.301	229
Cell 2	cytosol	32	5.81775	514.475	395.173		1.07349	Average NAI in this experiment
Cell 3	cytosol	33	6.74498	336.52	217.219		0.189866	Standard Deviation of NAI in this experiment
Cell 4	cytosol	34	7.70503	357.296	237.994			appearing in the SUMMARY sheet
Cell 5	cytosol	35	5.85878	382.114	262.813
Cell 6	cytosol	36	7.39732	363.268	243.967
Cell 7	cytosol	37	5.13669	432.06	312.759
Cell 8	cytosol	38	6.02699	449.929	330.627
Cell 9	cytosol	39	8.542	447.138	327.837
Cell 10	cytosol	40	7.60246	460.444	341.142
Cell 11	cytosol	41	6.9214	335.549	216.248
Cell 12	cytosol	42	6.54394	355.715	236.414
Cell 13	cytosol	43	5.67826	329.902	210.6
Cell 14	cytosol	44	8.08659	344.492	225.19
Cell 15	cytosol	45	8.89074	377.864	258.563
Cell 16	cytosol	46	9.92874	317.9	198.598
Cell 17	cytosol	47	7.34809	378.569	259.268
Cell 18	cytosol	48	8.33686	256.034	136.733
Cell 19	cytosol	49	6.36342	226.507	107.205
Cell 20	cytosol	50	6.99935	361.431	242.13
Cell 21	cytosol	51	6.58087	225.704	106.403
Cell 22	cytosol	52	11.853	298.151	178.85
Cell 23	cytosol	53	9.05895	269.185	149.884
Cell 24	cytosol	54	9.04664	251.588	132.287
Cell 25	cytosol	55	6.10084	224.028	104.727
Cell 26	cytosol	56	9.05075	226.138	106.837
Cell 27	cytosol	57	10.6878	262.012	142.71
Cell 28	cytosol	58	7.86504	326.854	207.553
Cell 29	cytosol	59	9.48154	255.988	136.687
Cell 30	cytosol	60	10.9175	257.658	138.356
BKG	–	61	195.814	119.301	0

[truncated: 2 more sheets: ssa1 mtr10_SD, ssa2 mtr10_SD]
