# Supplementary material for: Cytosolic Hsp70 and co-chaperones constitute a novel system for tRNA import into the nucleus
Source: eLife. 2015 Apr 8;4:e04659. doi: 10.7554/eLife.04659 (PMC4432389; doi:10.7554/eLife.04659)
Supplement: Figure 2—source data 1. — Yeast cells are processed as described in the Figure 2 legend and the ‘Materials and methods’ section. Images from three independent sets of FISH experiments are subjected to quantification. Each folder named as Fig2A_expX or Fig2B_expX contains gray-scale tif images with 16 bit depth (acquired by MetaMorph) of a set of the experiments. A file name consists of the strain name (‘wt ’or ‘ssa1’ for example) and culture conditions (‘YPD’ or ‘SD’) with the last capital letter representing the recording channel (‘D’ for DAPI staining or ‘R’ for RNA FISH). If the number of cells suitable for quantification in one image was under 30, those from two images were quantified. In such cases, two sets of images (‘ssa2_SD_a_R.tif’ and ‘ssa2_SD_b_R.tif’ for example) are included. Raw quantification data and their processing to NAIs are summarized Excel files. Summary of the total experiments are shown in the ‘SUMMARY’ sheet in the file named ‘Figure 2A_data_summaryandexp1_DATA.xls’ or ‘Figure 2B_data_summaryandexp1_DATA.xls.’ The same set of data for experiments with the wild-type strain are shown graphically in Figure 2—figure supplement 3 in the supplemental materials. All the tif images have 16-bit depth. DOI: http://dx.doi.org/10.7554/eLife.04659.006 [file elife04659s001.zip › Figure 2 source data/Figure 2B_exp3_DATA.xls]

## Sheet: wt_YPD
WT, YPD	cellular compartment	Region Label	Area	Average Intensity (arb. unit)	Ave. Intensity-BKG (arb. unit)	Cytosol Signal-BKG (arb. unit)	Individual NAI
Cell 1	nucleus	1	1.33341	130.908	17.932	22.866	0.784221
Cell 2	nucleus	2	0.537465	145.511	32.535	33.514	0.970788
Cell 3	nucleus	3	1.60829	141.301	28.325	31.638	0.895284
Cell 4	nucleus	4	1.58368	143.187	30.211	45.782	0.659888
Cell 5	nucleus	5	1.16109	127.375	14.399	37.751	0.38142
Cell 6	nucleus	6	0.964155	142.553	29.577	38.325	0.771742
Cell 7	nucleus	7	0.947744	142.312	29.336	51.471	0.569952
Cell 8	nucleus	8	1.05031	157.91	44.934	55.546	0.808951
Cell 9	nucleus	9	0.964155	150.089	37.113	61.623	0.602259
Cell 10	nucleus	10	0.988772	186.734	73.758	73.056	1.00961
Cell 11	nucleus	11	0.795941	163.093	50.117	68.915	0.727229
Cell 12	nucleus	12	1.25545	163.859	50.883	72.649	0.700395
Cell 13	nucleus	13	1.18981	161.01	48.034	82.937	0.579162
Cell 14	nucleus	14	1.09955	169.328	56.352	70.917	0.794619
Cell 15	nucleus	15	0.808249	166.832	53.856	79.498	0.677451
Cell 16	nucleus	16	1.16929	165.709	52.733	62.018	0.850285
Cell 17	nucleus	17	1.10365	155.141	42.165	49.342	0.854546
Cell 18	nucleus	18	0.939538	161.017	48.041	77.27	0.621729
Cell 19	nucleus	19	0.877996	159.107	46.131	70.889	0.65075
Cell 20	nucleus	20	1.24314	196.066	83.09	87.021	0.954827
Cell 21	nucleus	21	1.40726	178.851	65.875	79.671	0.826838
Cell 22	nucleus	22	1.15288	176.562	63.586	84.651	0.751155
Cell 23	nucleus	23	1.16109	160.127	47.151	67.113	0.702561
Cell 24	nucleus	24	0.742604	151.961	38.985	61.382	0.635121
Cell 25	nucleus	25	1.07903	171.757	58.781	70.841	0.82976
Cell 26	nucleus	26	1.12416	166.088	53.112	62.579	0.848719
Cell 27	nucleus	27	0.67696	160.776	47.8	67.841	0.704589
Cell 28	nucleus	28	0.713885	149.575	36.599	48.139	0.760278
Cell 29	nucleus	29	0.877996	167.014	54.038	53.883	1.00288
Cell 30	nucleus	30	1.27186	173.326	60.35	77.799	0.775717
Cell 1	cytosol	31	4.80026	135.842	22.866
Cell 2	cytosol	32	6.71216	146.49	33.514		0.756757	Average NAI in this experiment
Cell 3	cytosol	33	4.35716	144.614	31.638		0.140457	Standard Deviation of NAI in this experiment
Cell 4	cytosol	34	5.56338	158.758	45.782			appearing in the SUMMARY sheet
Cell 5	cytosol	35	7.71324	150.727	37.751
Cell 6	cytosol	36	5.21464	151.301	38.325
Cell 7	cytosol	37	7.29065	164.447	51.471
Cell 8	cytosol	38	5.92853	168.522	55.546
Cell 9	cytosol	39	5.07515	174.599	61.623
Cell 10	cytosol	40	6.59318	186.032	73.056
Cell 11	cytosol	41	7.08551	181.891	68.915
Cell 12	cytosol	42	6.01058	185.625	72.649
Cell 13	cytosol	43	6.60959	195.913	82.937
Cell 14	cytosol	44	5.67005	183.893	70.917
Cell 15	cytosol	45	4.63615	192.474	79.498
Cell 16	cytosol	46	6.08443	174.994	62.018
Cell 17	cytosol	47	8.08659	162.318	49.342
Cell 18	cytosol	48	6.12956	190.246	77.27
Cell 19	cytosol	49	7.31527	183.865	70.889
Cell 20	cytosol	50	7.16757	199.997	87.021
Cell 21	cytosol	51	5.47722	192.647	79.671
Cell 22	cytosol	52	9.1328	197.627	84.651
Cell 23	cytosol	53	10.0231	180.089	67.113
Cell 24	cytosol	54	6.13777	174.358	61.382
Cell 25	cytosol	55	7.27834	183.817	70.841
Cell 26	cytosol	56	9.1246	175.555	62.579
Cell 27	cytosol	57	8.06608	180.817	67.841
Cell 28	cytosol	58	6.01058	161.115	48.139
Cell 29	cytosol	59	7.66811	166.859	53.883
Cell 30	cytosol	60	10.9544	190.775	77.799
BKG	–	61	151.594	112.976	0

## Sheet: mtr10-YPD
mtr10, YPD	cellular compartment	Region Label	Area	Average Intensity (arb. unit)	Ave. Intensity-BKG (arb. unit)	Cytosol Signal-BKG (arb. unit)	Individual NAI
Cell 1	nucleus	1	1.08314	150.981	47.702	132.773	0.359275
Cell 2	nucleus	2	0.939538	168.934	65.655	85.114	0.771377
Cell 3	nucleus	3	1.09955	152.03	48.751	50.094	0.97319
Cell 4	nucleus	4	1.48521	156.229	52.95	58.7	0.902044
Cell 5	nucleus	5	1.22673	154.161	50.882	76	0.6695
Cell 6	nucleus	6	1.18571	145.156	41.877	61.782	0.677819
Cell 7	nucleus	7	1.78882	163.484	60.205	78.722	0.76478
Cell 8	nucleus	8	1.06262	170.876	67.597	88.307	0.765477
Cell 9	nucleus	9	1.34982	186.93	83.651	101.065	0.827695
Cell 10	nucleus	10	1.3293	161.241	57.962	88.736	0.653196
Cell 11	nucleus	11	1.28417	187.668	84.389	100.676	0.838224
Cell 12	nucleus	12	1.23904	170.129	66.85	59.189	1.12943
Cell 13	nucleus	13	1.3211	161.811	58.532	117.734	0.497155
Cell 14	nucleus	14	0.92723	161.934	58.655	83.583	0.701758
Cell 15	nucleus	15	1.04211	195.874	92.595	93.947	0.985609
Cell 16	nucleus	16	0.910819	172.982	69.703	80.466	0.866242
Cell 17	nucleus	17	1.3211	202.028	98.749	86.187	1.14575
Cell 18	nucleus	18	1.69855	173.756	70.477	100.404	0.701934
Cell 19	nucleus	19	1.16929	191.937	88.658	105.816	0.837851
Cell 20	nucleus	20	1.15699	166.468	63.189	118.977	0.531103
Cell 21	nucleus	21	1.04211	170.268	66.989	113.741	0.588961
Cell 22	nucleus	22	1.63291	207.226	103.947	100.868	1.03053
Cell 23	nucleus	23	2.01037	199.565	96.286	102.624	0.938241
Cell 24	nucleus	24	1.42777	194.046	90.767	133.404	0.680392
Cell 25	nucleus	25	2.13345	173.937	70.658	90.51	0.780665
Cell 26	nucleus	26	1.45239	168.421	65.142	72.882	0.893801
Cell 27	nucleus	27	2.10883	157.872	54.593	71.508	0.763453
Cell 28	nucleus	28	1.1734	135.388	32.109	60.698	0.528996
Cell 29	nucleus	29	0.97236	131.857	28.578	57.344	0.498361
Cell 30	nucleus	30	1.85446	156.383	53.104	100.06	0.530722
Cell 31	nucleus	31	0.960052	241.103	137.824	133.868	1.02955
Cell 32	nucleus	32	1.51803	161.738	58.459	67.704	0.86345
Cell 33	nucleus	33	1.57957	156.283	53.004	81.398	0.651171
Cell 34	nucleus	34	0.886202	174.565	71.286	74.341	0.958906
Cell 35	nucleus	35	0.775427	151.937	48.658	67.059	0.7256
Cell 36	nucleus	36	0.92723	162.721	59.442	57.34	1.03666
Cell 37	nucleus	37	0.841071	162.566	59.287	68.58	0.864494
Cell 38	nucleus	38	1.08314	143.674	40.395	81.668	0.494625
Cell 1	cytosol	39	5.42388	236.052	132.773
Cell 2	cytosol	40	3.13863	188.393	85.114
Cell 3	cytosol	41	3.27402	153.373	50.094
Cell 4	cytosol	42	6.56446	161.979	58.7
Cell 5	cytosol	43	3.39711	179.279	76
Cell 6	cytosol	44	7.59016	165.061	61.782		0.77521	Average NAI in this experiment
Cell 7	cytosol	45	4.67307	182.001	78.722		0.19197	Standard Deviation of NAI in this experiment
Cell 8	cytosol	46	3.54071	191.586	88.307			appearing in the SUMMARY sheet
Cell 9	cytosol	47	6.00238	204.344	101.065
Cell 10	cytosol	48	4.8618	192.015	88.736
Cell 11	cytosol	49	2.76118	203.955	100.676
Cell 12	cytosol	50	3.81969	162.468	59.189
Cell 13	cytosol	51	5.09976	221.013	117.734
Cell 14	cytosol	52	4.57461	186.862	83.583
Cell 15	cytosol	53	4.15202	197.226	93.947
Cell 16	cytosol	54	3.28223	183.745	80.466
Cell 17	cytosol	55	2.70374	189.466	86.187
Cell 18	cytosol	56	2.93349	203.683	100.404
Cell 19	cytosol	57	3.81969	209.095	105.816
Cell 20	cytosol	58	7.2086	222.256	118.977
Cell 21	cytosol	59	5.43209	217.02	113.741
Cell 22	cytosol	60	2.96631	204.147	100.868
Cell 23	cytosol	61	6.71626	205.903	102.624
Cell 24	cytosol	62	8.52559	236.683	133.404
Cell 25	cytosol	63	5.3049	193.789	90.51
Cell 26	cytosol	64	3.233	176.161	72.882
Cell 27	cytosol	65	4.02483	174.787	71.508
Cell 28	cytosol	66	5.80134	163.977	60.698
Cell 29	cytosol	67	6.23213	160.623	57.344
Cell 30	cytosol	68	6.24854	203.339	100.06
Cell 31	cytosol	69	3.02375	237.147	133.868
Cell 32	cytosol	70	3.96329	170.983	67.704
Cell 33	cytosol	71	9.51436	184.677	81.398
Cell 34	cytosol	72	3.81149	177.62	74.341
Cell 35	cytosol	73	2.47808	170.338	67.059
Cell 36	cytosol	74	2.10883	160.619	57.34
Cell 37	cytosol	75	4.29152	171.859	68.58
Cell 38	cytosol	76	6.87627	184.947	81.668
BKG	–	77	271.875	103.279	0

## Sheet: ssa1_YPD
ssa1, YPD	cellular compartment	Region Label	Area	Average Intensity (arb. unit)	Ave. Intensity-BKG (arb. unit)	Cytosol Signal-BKG (arb. unit)	Individual NAI
Cell 1	nucleus	1	1.75189	130.649	26.369	41.396	0.636994
Cell 2	nucleus	2	1.75189	131.569	27.289	42.498	0.642124
Cell 3	nucleus	3	1.34571	139.881	35.601	45.088	0.789589
Cell 4	nucleus	4	1.19801	131.955	27.675	43.121	0.641799
Cell 5	nucleus	5	2.21961	132.401	28.121	52.919	0.531397
Cell 6	nucleus	6	2.51091	133.987	29.707	41.796	0.710762
Cell 7	nucleus	7	1.73958	129.606	25.326	46.096	0.549419
Cell 8	nucleus	8	1.82574	136.196	31.916	50.128	0.63669
Cell 9	nucleus	9	0.795941	166	61.72	76.085	0.811198
Cell 10	nucleus	10	1.54675	146.406	42.126	59.727	0.705309
Cell 11	nucleus	11	1.71086	135.384	31.104	46.931	0.66276
Cell 12	nucleus	12	1.74779	142.347	38.067	42.549	0.894663
Cell 13	nucleus	13	1.05852	137.012	32.732	46.213	0.708286
Cell 14	nucleus	14	2.12114	136.28	32	33.127	0.965979
Cell 15	nucleus	15	2.08011	121.755	17.475	33.8	0.517012
Cell 16	nucleus	16	1.25956	133.365	29.085	46.565	0.624611
Cell 17	nucleus	17	1.23904	149.493	45.213	55.04	0.821457
Cell 18	nucleus	18	1.83805	142.772	38.492	65.074	0.591511
Cell 19	nucleus	19	1.59598	140.008	35.728	50.339	0.709748
Cell 20	nucleus	20	2.29756	157.198	52.918	60.875	0.86929
Cell 21	nucleus	21	1.27186	164.516	60.236	69.207	0.870374
Cell 22	nucleus	22	1.57137	167.864	63.584	77.026	0.825487
Cell 23	nucleus	23	1.9201	166.13	61.85	88.362	0.699962
Cell 24	nucleus	24	2.355	169.587	65.307	84.07	0.776817
Cell 25	nucleus	25	1.83395	170.145	65.865	79.205	0.831576
Cell 26	nucleus	26	1.62881	174.599	70.319	99.708	0.705249
Cell 27	nucleus	27	1.48521	159.58	55.3	77.538	0.713199
Cell 28	nucleus	28	1.38674	148.044	43.764	72.222	0.605965
Cell 29	nucleus	29	1.97344	174.052	69.772	83.127	0.839342
Cell 30	nucleus	30	1.50983	169.813	65.533	75.211	0.871322
Cell 31	nucleus	31	1.51803	179.4	75.12	73.167	1.02669
Cell 32	nucleus	32	1.00929	164.472	60.192	66.688	0.902591
Cell 33	nucleus	33	0.964155	147.634	43.354	71.744	0.604287
Cell 34	nucleus	34	2.61758	163.442	59.162	69.784	0.847787
Cell 35	nucleus	35	2.29346	158	53.72	75.819	0.70853
Cell 1	cytosol	36	5.10387	145.676	41.396
Cell 2	cytosol	37	6.55215	146.778	42.498
Cell 3	cytosol	38	6.16239	149.368	45.088
Cell 4	cytosol	39	8.2507	147.401	43.121
Cell 5	cytosol	40	7.99223	157.199	52.919		0.738565	Average NAI in this experiment
Cell 6	cytosol	41	8.84971	146.076	41.796		0.126431	Standard Deviation of NAI in this experiment
Cell 7	cytosol	42	6.78191	150.376	46.096			appearing in the SUMMARY sheet
Cell 8	cytosol	43	7.05269	154.408	50.128
Cell 9	cytosol	44	5.5962	180.365	76.085
Cell 10	cytosol	45	5.90391	164.007	59.727
Cell 11	cytosol	46	8.85792	151.211	46.931
Cell 12	cytosol	47	8.11942	146.829	42.549
Cell 13	cytosol	48	7.63939	150.493	46.213
Cell 14	cytosol	49	11.1144	137.407	33.127
Cell 15	cytosol	50	5.72339	138.08	33.8
Cell 16	cytosol	51	7.34399	150.845	46.565
Cell 17	cytosol	52	8.2425	159.32	55.04
Cell 18	cytosol	53	9.60873	169.354	65.074
Cell 19	cytosol	54	11.4181	154.619	50.339
Cell 20	cytosol	55	10.0846	165.155	60.875
Cell 21	cytosol	56	9.72771	173.487	69.207
Cell 22	cytosol	57	9.54718	181.306	77.026
Cell 23	cytosol	58	8.3943	192.642	88.362
Cell 24	cytosol	59	9.5759	188.35	84.07
Cell 25	cytosol	60	7.49169	183.485	79.205
Cell 26	cytosol	61	9.92874	203.988	99.708
Cell 27	cytosol	62	8.5379	181.818	77.538
Cell 28	cytosol	63	10.7821	176.502	72.222
Cell 29	cytosol	64	6.69165	187.407	83.127
Cell 30	cytosol	65	8.9769	179.491	75.211
Cell 31	cytosol	66	10.5852	177.447	73.167
Cell 32	cytosol	67	6.88448	170.968	66.688
Cell 33	cytosol	68	9.18204	176.024	71.744
Cell 34	cytosol	69	11.3688	174.064	69.784
Cell 35	cytosol	70	10.4211	180.099	75.819
BKG	–	71	266.46	104.28	0

## Sheet: ssa2_YPD
ssa2, YPD	cellular compartment	Region Label	Area	Average Intensity (arb. unit)	Ave. Intensity-BKG (arb. unit)	Cytosol Signal-BKG (arb. unit)	Individual NAI
Cell 1	nucleus	1	2.42885	144.789	35.314	53.8	0.656394
Cell 2	nucleus	2	2.08832	164.67	55.195	60.112	0.918203
Cell 3	nucleus	3	1.93241	163.384	53.909	77.888	0.692135
Cell 4	nucleus	4	1.65342	163.891	54.416	85.409	0.637123
Cell 5	nucleus	5	1.16109	177.509	68.034	78.442	0.867316
Cell 6	nucleus	6	1.13237	169.522	60.047	90.7	0.66204
Cell 7	nucleus	7	1.64522	155.092	45.617	81.149	0.562139
Cell 8	nucleus	8	1.57957	146.727	37.252	51.415	0.724536
Cell 9	nucleus	9	2.08011	151.998	42.523	61.809	0.687974
Cell 10	nucleus	10	2.0555	135.469	25.994	49.212	0.528205
Cell 11	nucleus	11	1.63291	147.198	37.723	67.475	0.559066
Cell 12	nucleus	12	1.82984	161.13	51.655	82.368	0.627125
Cell 13	nucleus	13	1.94062	164.118	54.643	99.818	0.547426
Cell 14	nucleus	14	1.50983	186.212	76.737	114.008	0.673084
Cell 15	nucleus	15	1.59598	165.81	56.335	110.349	0.510517
Cell 16	nucleus	16	1.50572	186.24	76.765	107.515	0.713993
Cell 17	nucleus	17	1.70676	173.834	64.359	103.183	0.623736
Cell 18	nucleus	18	1.96934	152.113	42.638	51.771	0.823588
Cell 19	nucleus	19	2.23192	150.792	41.317	72.939	0.56646
Cell 20	nucleus	20	1.84625	147.1	37.625	52.818	0.712352
Cell 21	nucleus	21	1.59598	160.414	50.939	67.061	0.759592
Cell 22	nucleus	22	1.21442	156.605	47.13	96.012	0.490876
Cell 23	nucleus	23	2.16627	172.394	62.919	103.853	0.605847
Cell 24	nucleus	24	1.60829	186.128	76.653	92.462	0.829022
Cell 25	nucleus	25	1.51803	178.341	68.866	91.58	0.751976
Cell 26	nucleus	26	1.99806	188.768	79.293	116.116	0.682877
Cell 27	nucleus	27	1.3293	175.877	66.402	116.542	0.569769
Cell 28	nucleus	28	1.49752	180.082	70.607	116.337	0.606918
Cell 29	nucleus	29	1.58778	195.873	86.398	116.149	0.743855
Cell 30	nucleus	30	1.38674	179.538	70.063	93.047	0.752985
Cell 31	nucleus	31	1.49341	191.887	82.412	103.911	0.793102
Cell 32	nucleus	32	2.00626	177.994	68.519	104.431	0.656117
Cell 33	nucleus	33	0.60311	208.966	99.491	153.726	0.647197
Cell 34	nucleus	34	1.7683	177.638	68.163	87.425	0.779674
Cell 35	nucleus	35	1.71086	184.101	74.626	92.999	0.802439
Cell 36	nucleus	36	1.62881	164.809	55.334	71.756	0.771141
Cell 37	nucleus	37	1.70676	162.13	52.655	63.074	0.834813
Cell 38	nucleus	38	1.7683	145.759	36.284	50.409	0.719792
Cell 39	nucleus	39	1.72317	132.89	23.415	37.665	0.621665
Cell 40	nucleus	40	2.19909	147.994	38.519	79.759	0.482942
Cell 1	cytosol	41	12.4438	163.275	53.8
Cell 2	cytosol	42	8.89484	169.587	60.112		0.6799	Average NAI in this experiment
Cell 3	cytosol	43	8.19327	187.363	77.888		0.107854	Standard Deviation of NAI in this experiment
Cell 4	cytosol	44	5.54697	194.884	85.409			appearing in the SUMMARY sheet
Cell 5	cytosol	45	8.43123	187.917	78.442
Cell 6	cytosol	46	4.29562	200.175	90.7
Cell 7	cytosol	47	9.60052	190.624	81.149
Cell 8	cytosol	48	9.40359	160.89	51.415
Cell 9	cytosol	49	9.62104	171.284	61.809
Cell 10	cytosol	50	14.7003	158.687	49.212
Cell 11	cytosol	51	11.3237	176.95	67.475
Cell 12	cytosol	52	10.9175	191.843	82.368
Cell 13	cytosol	53	8.40661	209.293	99.818
Cell 14	cytosol	54	5.61672	223.483	114.008
Cell 15	cytosol	55	8.75945	219.824	110.349
Cell 16	cytosol	56	8.75535	216.99	107.515
Cell 17	cytosol	57	9.01382	212.658	103.183
Cell 18	cytosol	58	10.6878	161.246	51.771
Cell 19	cytosol	59	8.73073	182.414	72.939
Cell 20	cytosol	60	7.75837	162.293	52.818
Cell 21	cytosol	61	13.9249	176.536	67.061
Cell 22	cytosol	62	8.70611	205.487	96.012
Cell 23	cytosol	63	8.56662	213.328	103.853
Cell 24	cytosol	64	8.41892	201.937	92.462
Cell 25	cytosol	65	10.6796	201.055	91.58
Cell 26	cytosol	66	8.64867	225.591	116.116
Cell 27	cytosol	67	8.06608	226.017	116.542
Cell 28	cytosol	68	8.52149	225.812	116.337
Cell 29	cytosol	69	8.60354	225.624	116.149
Cell 30	cytosol	70	8.67739	202.522	93.047
Cell 31	cytosol	71	10.1339	213.386	103.911
Cell 32	cytosol	72	12.2222	213.906	104.431
Cell 33	cytosol	70	5.12848	263.201	153.726
Cell 34	cytosol	74	11.8365	196.9	87.425
Cell 35	cytosol	75	7.3563	202.474	92.999
Cell 36	cytosol	76	9.55129	181.231	71.756
Cell 37	cytosol	77	9.23127	172.549	63.074
Cell 38	cytosol	78	10.9216	159.884	50.409
Cell 39	cytosol	79	10.1749	147.14	37.665
Cell 40	cytosol	80	8.88664	189.234	79.759
BKG	–	81	207.901	109.475	0

## Sheet: ssa1 mtr10_YPD
ssa1, mtr10, YPD	cellular compartment	Region Label	Area	Average Intensity (arb. unit)	Ave. Intensity-BKG (arb. unit)	Cytosol Signal-BKG (arb. unit)	Individual NAI
Cell 1	nucleus	1	1.54265	141.069	37.13	64.863	0.572437
Cell 2	nucleus	2	0.939538	143.755	39.816	36.482	1.09139
Cell 3	nucleus	3	1.82984	121.43	17.491	31.76	0.550724
Cell 4	nucleus	4	0.804146	142.633	38.694	47.302	0.81802
Cell 5	nucleus	5	0.92723	133.947	30.008	72.451	0.414183
Cell 6	nucleus	6	1.20622	145.854	41.915	58.111	0.721292
Cell 7	nucleus	7	1.10775	134.967	31.028	38.452	0.806928
Cell 8	nucleus	8	1.09544	162.285	58.346	59.396	0.982322
Cell 9	nucleus	9	1.39905	133.232	29.293	34.607	0.846447
Cell 10	nucleus	10	0.701577	149.55	45.611	46.69	0.97689
Cell 11	nucleus	11	0.771324	245.383	141.444	136.644	1.03513
Cell 12	nucleus	12	1.85446	158.462	54.523	51.849	1.05157
Cell 13	nucleus	13	1.44828	146.139	42.2	53.102	0.794697
Cell 14	nucleus	14	0.886202	173.884	69.945	62.932	1.11144
Cell 15	nucleus	15	1.52624	163.309	59.37	55.268	1.07422
Cell 16	nucleus	16	1.13647	177.383	73.444	79.96	0.918509
Cell 17	nucleus	17	2.12524	152.683	48.744	39.422	1.23647
Cell 18	nucleus	18	0.771324	172.569	68.63	71.942	0.953963
Cell 19	nucleus	19	1.21032	173.464	69.525	117.351	0.592453
Cell 20	nucleus	20	1.19801	131.863	27.924	30.877	0.904362
Cell 21	nucleus	21	1.05852	120.651	16.712	24.812	0.673545
Cell 22	nucleus	22	1.66983	131.894	27.955	42.453	0.658493
Cell 23	nucleus	23	1.34982	189.182	85.243	74.911	1.13792
Cell 24	nucleus	24	1.38674	139.388	35.449	63.312	0.55991
Cell 25	nucleus	25	1.21032	170.634	66.695	72.759	0.916656
Cell 26	nucleus	26	1.53444	172.636	68.697	72.191	0.951601
Cell 27	nucleus	27	1.1734	163.248	59.309	55.239	1.07368
Cell 28	nucleus	28	1.31699	140.938	36.999	44.652	0.828608
Cell 29	nucleus	29	1.29238	138.86	34.921	45.642	0.765107
Cell 30	nucleus	30	1.22263	157.319	53.38	75.423	0.707742
Cell 31	nucleus	31	0.763118	155.484	51.545	57.825	0.891396
Cell 32	nucleus	32	0.894408	166.009	62.07	60.189	1.03125
Cell 33	nucleus	33	0.947744	136.68	32.741	40.152	0.815426
Cell 34	nucleus	34	1.60419	190.32	86.381	108.757	0.794257
Cell 35	nucleus	35	1.4688	158.229	54.29	63.538	0.854449
Cell 36	nucleus	36	1.19391	168.598	64.659	87.914	0.73548
Cell 37	nucleus	37	1.18571	145.758	41.819	35.473	1.1789
Cell 38	nucleus	38	1.38674	145.024	41.085	50.822	0.80841
Cell 39	nucleus	39	1.60829	186.079	82.14	83.811	0.980062
Cell 40	nucleus	40	1.0257	151.392	47.453	49.928	0.950429
Cell 1	cytosol	41	5.4485	168.802	64.863
Cell 2	cytosol	42	5.92442	140.421	36.482		0.869169	Average NAI in this experiment
Cell 3	cytosol	43	3.75815	135.699	31.76		0.189492	Standard Deviation of NAI in this experiment
Cell 4	cytosol	44	5.28029	151.241	47.302			appearing in the SUMMARY sheet
Cell 5	cytosol	45	3.55712	176.39	72.451
Cell 6	cytosol	46	7.44246	162.05	58.111
Cell 7	cytosol	47	5.25977	142.391	38.452
Cell 8	cytosol	48	4.10689	163.335	59.396
Cell 9	cytosol	49	6.72447	138.546	34.607
Cell 10	cytosol	50	3.02786	150.629	46.69
Cell 11	cytosol	51	4.54589	240.583	136.644
Cell 12	cytosol	52	3.41352	155.788	51.849
Cell 13	cytosol	53	4.22997	157.041	53.102
Cell 14	cytosol	54	7.29475	166.871	62.932
Cell 15	cytosol	55	3.40942	159.207	55.268
Cell 16	cytosol	56	5.20644	183.899	79.96
Cell 17	cytosol	57	4.62384	143.361	39.422
Cell 18	cytosol	58	5.53466	175.881	71.942
Cell 19	cytosol	59	4.75923	221.29	117.351
Cell 20	cytosol	60	4.36947	134.816	30.877
Cell 21	cytosol	61	4.51717	128.751	24.812
Cell 22	cytosol	62	6.97884	146.392	42.453
Cell 23	cytosol	63	4.19305	178.85	74.911
Cell 24	cytosol	64	4.94386	167.251	63.312
Cell 25	cytosol	65	5.25157	176.698	72.759
Cell 26	cytosol	66	6.64651	176.13	72.191
Cell 27	cytosol	67	5.46901	159.178	55.239
Cell 28	cytosol	68	5.61672	148.591	44.652
Cell 29	cytosol	69	6.49061	149.581	45.642
Cell 30	cytosol	70	7.29475	179.362	75.423
Cell 31	cytosol	71	4.84949	161.764	57.825
Cell 32	cytosol	72	4.78385	164.128	60.189
Cell 33	cytosol	70	2.03088	144.091	40.152
Cell 34	cytosol	74	6.36753	212.696	108.757
Cell 35	cytosol	75	5.80134	167.477	63.538
Cell 36	cytosol	76	5.16541	191.853	87.914
Cell 37	cytosol	77	4.76744	139.412	35.473
Cell 38	cytosol	78	4.72231	154.761	50.822
Cell 39	cytosol	79	5.94084	187.75	83.811
Cell 40	cytosol	80	5.14489	153.867	49.928
BKG	–	81	259.739	103.939	0

## Sheet: ssa2 mtr10_YPD
ssa2 mtr10, YPD	cellular compartment	Region Label	Area	Average Intensity (arb. unit)	Ave. Intensity-BKG (arb. unit)	Cytosol Signal-BKG (arb. unit)	Individual NAI
Cell 1	nucleus	1	1.37443	157.143	54.257	69.464	0.781081
Cell 2	nucleus	2	2.13345	141.635	38.749	70.116	0.552641
Cell 3	nucleus	3	1.90369	166.487	63.601	85.05	0.747807
Cell 4	nucleus	4	2.30987	137.311	34.425	49.512	0.695286
Cell 5	nucleus	5	1.46469	178.692	75.806	121.469	0.624077
Cell 6	nucleus	6	1.66163	204.044	101.158	167.837	0.602716
Cell 7	nucleus	7	2.11294	297.4	194.514	187.443	1.03772
Cell 8	nucleus	8	1.42367	171.986	69.1	93.464	0.739322
Cell 9	nucleus	9	1.36623	170.94	68.054	104.006	0.654328
Cell 10	nucleus	10	2.17448	216.328	113.442	137.225	0.826686
Cell 11	nucleus	11	2.16217	192.247	89.361	106.704	0.837466
Cell 12	nucleus	12	1.46059	159.031	56.145	132.826	0.422696
Cell 13	nucleus	13	2.11704	136.884	33.998	89.95	0.377966
Cell 14	nucleus	14	2.12935	180.335	77.449	95.65	0.809712
Cell 15	nucleus	15	2.13755	168.459	65.573	82.662	0.793267
Cell 16	nucleus	16	1.71907	198.06	95.174	120.237	0.791553
Cell 17	nucleus	17	1.10365	225.836	122.95	253.365	0.485268
Cell 18	nucleus	18	1.58368	183.974	81.088	142.617	0.568572
Cell 19	nucleus	19	1.94472	196.595	93.709	166.582	0.56254
Cell 20	nucleus	20	1.51803	184.77	81.884	96.321	0.850116
Cell 21	nucleus	21	2.77759	216.022	113.136	129.151	0.875998
Cell 22	nucleus	22	1.72727	202.216	99.33	116.989	0.849054
Cell 23	nucleus	23	2.22371	189.221	86.335	135.451	0.637389
Cell 24	nucleus	24	1.66983	239.147	136.261	172.279	0.790932
Cell 25	nucleus	25	1.66163	165.086	62.2	62.606	0.993515
Cell 26	nucleus	26	1.12827	153.4	50.514	81.772	0.617742
Cell 27	nucleus	27	1.94882	161.444	58.558	97.48	0.600718
Cell 28	nucleus	28	1.477	185.242	82.356	151.001	0.5454
Cell 29	nucleus	29	2.07601	195.802	92.916	193.309	0.48066
Cell 30	nucleus	30	2.70784	186.748	83.862	87.555	0.957821
Cell 31	nucleus	31	1.72727	192.477	89.591	120.513	0.743414
Cell 32	nucleus	32	2.0637	175.779	72.893	88.42	0.824395
Cell 33	nucleus	33	1.7642	212.474	109.588	102.296	1.07128
Cell 34	nucleus	34	1.93241	208.879	105.993	168.482	0.629106
Cell 35	nucleus	35	1.79292	179.707	76.821	130.802	0.587308
Cell 36	nucleus	36	1.56726	206.775	103.889	212.385	0.489154
Cell 37	nucleus	37	1.68625	152.769	49.883	77.882	0.640495
Cell 38	nucleus	38	1.39905	211.701	108.815	143.723	0.757116
Cell 39	nucleus	39	3.02786	189.596	86.71	155.133	0.55894
Cell 40	nucleus	40	1.55496	186.264	83.378	128.326	0.649736
Cell 1	cytosol	41	4.47204	172.35	69.464
Cell 2	cytosol	42	6.9132	173.002	70.116		0.701525	Average NAI in this experiment
Cell 3	cytosol	43	6.58497	187.936	85.05		0.16534	Standard Deviation of NAI in this experiment
Cell 4	cytosol	44	7.86915	152.398	49.512			appearing in the SUMMARY sheet
Cell 5	cytosol	45	4.45563	224.355	121.469
Cell 6	cytosol	46	3.54481	270.723	167.837
Cell 7	cytosol	47	3.54481	290.329	187.443
Cell 8	cytosol	48	6.30188	196.35	93.464
Cell 9	cytosol	49	3.58173	206.892	104.006
Cell 10	cytosol	50	6.08443	240.111	137.225
Cell 11	cytosol	51	5.26798	209.59	106.704
Cell 12	cytosol	52	6.38804	235.712	132.826
Cell 13	cytosol	53	8.87023	192.836	89.95
Cell 14	cytosol	54	3.79098	198.536	95.65
Cell 15	cytosol	55	4.91104	185.548	82.662
Cell 16	cytosol	56	6.27316	223.123	120.237
Cell 17	cytosol	57	5.18592	356.251	253.365
Cell 18	cytosol	58	4.39408	245.503	142.617
Cell 19	cytosol	59	8.61585	269.468	166.582
Cell 20	cytosol	60	5.80955	199.207	96.321
Cell 21	cytosol	61	5.41568	232.037	129.151
Cell 22	cytosol	62	6.15828	219.875	116.989
Cell 23	cytosol	63	8.47636	238.337	135.451
Cell 24	cytosol	64	4.18074	275.165	172.279
Cell 25	cytosol	65	6.00238	165.492	62.606
Cell 26	cytosol	66	8.33276	184.658	81.772
Cell 27	cytosol	67	5.54286	200.366	97.48
Cell 28	cytosol	68	6.9132	253.887	151.001
Cell 29	cytosol	69	7.45476	296.195	193.309
Cell 30	cytosol	70	6.0393	190.441	87.555
Cell 31	cytosol	71	3.87303	223.399	120.513
Cell 32	cytosol	72	4.67307	191.306	88.42
Cell 33	cytosol	70	5.69467	205.182	102.296
Cell 34	cytosol	74	6.96243	271.368	168.482
Cell 35	cytosol	75	2.61758	233.688	130.802
Cell 36	cytosol	76	6.89268	315.271	212.385
Cell 37	cytosol	77	6.7778	180.768	77.882
Cell 38	cytosol	78	4.60333	246.609	143.723
Cell 39	cytosol	79	7.69273	258.019	155.133
Cell 40	cytosol	80	4.89462	231.212	128.326
BKG	–	81	236.682	102.886	0

## Sheet: wt_SD
WT, SD	cellular compartment	Region Label	Area	Average Intensity (arb. unit)	Ave. Intensity-BKG (arb. unit)	Cytosol Signal-BKG (arb. unit)	Individual NAI
Cell 1	nucleus	1	1.38264	199.531	95.011	74.02	1.28359
Cell 2	nucleus	2	1.09544	210.12	105.6	69.935	1.50997
Cell 3	nucleus	3	1.40726	216.286	111.766	76.609	1.45891
Cell 4	nucleus	4	1.18981	259.038	154.518	94.129	1.64156
Cell 5	nucleus	5	1.23494	206.797	102.277	94.317	1.0844
Cell 6	nucleus	6	1.40315	306.588	202.068	140.676	1.43641
Cell 7	nucleus	7	2.25653	239.8	135.28	104.51	1.29442
Cell 8	nucleus	8	1.6206	212.906	108.386	96.91	1.11842
Cell 9	nucleus	9	1.23084	215.897	111.377	131.499	0.84698
Cell 10	nucleus	10	1.28417	227.22	122.7	92.103	1.3322
Cell 11	nucleus	11	1.68214	238.234	133.714	94.128	1.42055
Cell 12	nucleus	12	1.41136	227.884	123.364	96.1	1.2837
Cell 13	nucleus	13	1.63701	194.281	89.761	69.01	1.3007
Cell 14	nucleus	14	1.916	172.407	67.887	63.995	1.06082
Cell 15	nucleus	15	1.69445	236.414	131.894	81.594	1.61647
Cell 16	nucleus	16	1.41136	202.797	98.277	80.046	1.22776
Cell 17	nucleus	17	1.22263	204.52	100	78.134	1.27985
Cell 18	nucleus	18	1.06672	199.573	95.053	81.397	1.16777
Cell 19	nucleus	19	0.857482	255.866	151.346	100.973	1.49888
Cell 20	nucleus	20	2.14165	204.489	99.969	85.675	1.16684
Cell 21	nucleus	21	1.40315	259.322	154.802	96.987	1.59611
Cell 22	nucleus	22	1.18571	282.986	178.466	99.826	1.78777
Cell 23	nucleus	23	1.06672	251.954	147.434	122.335	1.20517
Cell 24	nucleus	24	1.4688	247.925	143.405	108.96	1.31613
Cell 25	nucleus	25	0.873894	264.765	160.245	104.259	1.53699
Cell 26	nucleus	26	1.6247	206.568	102.048	66.077	1.54438
Cell 27	nucleus	27	1.71907	177.764	73.244	83.155	0.880813
Cell 28	nucleus	28	1.51803	230.095	125.575	91.394	1.374
Cell 29	nucleus	29	1.21442	236.186	131.666	84.072	1.56611
Cell 30	nucleus	30	1.16109	206.88	102.36	89.139	1.14832
Cell 31	nucleus	31	1.73548	225.539	121.019	98.426	1.22954
Cell 32	nucleus	32	0.923127	315.76	211.24	89.645	2.35641
Cell 33	nucleus	33	1.24314	247.449	142.929	75.886	1.88347
Cell 34	nucleus	34	1.11186	240.033	135.513	111.043	1.22037
Cell 35	nucleus	35	1.53855	223.693	119.173	80.973	1.47176
Cell 36	nucleus	36	1.54265	279.54	175.02	103.702	1.68772
Cell 37	nucleus	37	2.44936	167.494	62.974	53.999	1.16621
Cell 38	nucleus	38	1.48931	199.328	94.808	62.334	1.52097
Cell 39	nucleus	39	1.16109	208.3	103.78	72.218	1.43704
Cell 40	nucleus	40	1.79702	274.265	169.745	149.771	1.13336
Cell 41	nucleus	41	2.12935	227.921	123.401	82.304	1.49933
Cell 42	nucleus	42	0.812352	202.551	98.031	64.397	1.52229
Cell 43	nucleus	43	1.00108	223.213	118.693	88.825	1.33626
Cell 44	nucleus	44	2.41244	181.526	77.006	61.333	1.25554
Cell 45	nucleus	45	0.992874	229.657	125.137	98.259	1.27354
Cell 1	cytosol	46	6.55215	178.54	74.02
Cell 2	cytosol	47	6.37163	174.455	69.935		1.37733	Average NAI in this experiment
Cell 3	cytosol	48	6.20341	181.129	76.609		0.263449	Standard Deviation of NAI in this experiment
Cell 4	cytosol	49	4.23818	198.649	94.129			appearing in the SUMMARY sheet
Cell 5	cytosol	50	9.24768	198.837	94.317
Cell 6	cytosol	51	6.12136	245.196	140.676
Cell 7	cytosol	52	6.87627	209.03	104.51
Cell 8	cytosol	53	6.14187	201.43	96.91
Cell 9	cytosol	54	6.43727	236.019	131.499
Cell 10	cytosol	55	6.3347	196.623	92.103
Cell 11	cytosol	56	5.99007	198.648	94.128
Cell 12	cytosol	57	7.09782	200.62	96.1
Cell 13	cytosol	58	8.16455	173.53	69.01
Cell 14	cytosol	59	7.38091	168.515	63.995
Cell 15	cytosol	60	4.95206	186.114	81.594
Cell 16	cytosol	61	9.32153	184.566	80.046
Cell 17	cytosol	62	6.40855	182.654	78.134
Cell 18	cytosol	63	7.91428	185.917	81.397
Cell 19	cytosol	64	5.35003	205.493	100.973
Cell 20	cytosol	65	9.5636	190.195	85.675
Cell 21	cytosol	66	4.61974	201.507	96.987
Cell 22	cytosol	67	9.55539	204.346	99.826
Cell 23	cytosol	68	10.4703	226.855	122.335
Cell 24	cytosol	69	5.06694	213.48	108.96
Cell 25	cytosol	70	7.70093	208.779	104.259
Cell 26	cytosol	71	7.43425	170.597	66.077
Cell 27	cytosol	72	8.23019	187.675	83.155
Cell 28	cytosol	70	5.75621	195.914	91.394
Cell 29	cytosol	74	7.51631	188.592	84.072
Cell 30	cytosol	75	8.59944	193.659	89.139
Cell 31	cytosol	76	6.20752	202.946	98.426
Cell 32	cytosol	77	3.33557	194.165	89.645
Cell 33	cytosol	78	4.67718	180.406	75.886
Cell 34	cytosol	79	5.64133	215.563	111.043
Cell 35	cytosol	80	7.01166	185.493	80.973
Cell 36	cytosol	81	6.20341	208.222	103.702
Cell 37	cytosol	82	6.17059	158.519	53.999
Cell 38	cytosol	83	5.35003	166.854	62.334
Cell 39	cytosol	84	5.86699	176.738	72.218
Cell 40	cytosol	85	4.84129	254.291	149.771
Cell 41	nucleus	86	6.83935	186.824	82.304
Cell 42	nucleus	87	6.88037	168.917	64.397
Cell 43	nucleus	88	6.53574	193.345	88.825
Cell 44	nucleus	89	6.1829	165.853	61.333
Cell 45	nucleus	90	9.28871	202.779	98.259
BKG	–	91	330.984	104.52	0

## Sheet: mtr10_SD
mtr10, SD	cellular compartment	Region Label	Area	Average Intensity (arb. unit)	Ave. Intensity-BKG (arb. unit)	Cytosol Signal-BKG (arb. unit)	Individual NAI
Cell 1	nucleus	1	1.6124	182.427	79.315	92.581	0.856709
Cell 2	nucleus	2	1.82984	180.141	77.029	71.888	1.07151
Cell 3	nucleus	3	1.57547	168.255	65.143	96.33	0.676248
Cell 4	nucleus	4	1.08724	174.668	71.556	68.133	1.05024
Cell 5	nucleus	5	1.08724	202.97	99.858	147.091	0.678886
Cell 6	nucleus	6	5.05053	232.686	129.574	114.274	1.13389
Cell 7	nucleus	7	0.992874	200.488	97.376	101.992	0.954742
Cell 8	nucleus	8	1.00929	239.463	136.351	144.422	0.944115
Cell 9	nucleus	9	1.00518	206.739	103.627	120.446	0.860361
Cell 10	nucleus	10	0.783632	198.613	95.501	89.269	1.06981
Cell 11	nucleus	11	1.06262	192.073	88.961	96.267	0.924107
Cell 12	nucleus	12	1.36623	171.541	68.429	111.462	0.613922
Cell 13	nucleus	13	1.95703	271.732	168.62	119.024	1.41669
Cell 14	nucleus	14	1.29648	147.791	44.679	30.025	1.48806
Cell 15	nucleus	15	1.21853	193.7	90.588	71.178	1.2727
Cell 16	nucleus	16	1.73138	223.647	120.535	119.423	1.00931
Cell 17	nucleus	17	1.74368	241.871	138.759	152.886	0.907598
Cell 18	nucleus	18	0.882099	212	108.888	125.339	0.868748
Cell 19	nucleus	19	1.25956	194.756	91.644	108.512	0.844552
Cell 20	nucleus	20	1.85036	290.749	187.637	147.103	1.27555
Cell 21	nucleus	21	1.63701	223.035	119.923	115.327	1.03985
Cell 22	nucleus	22	1.38674	181.891	78.779	67.874	1.16067
Cell 23	nucleus	23	1.73548	189.948	86.836	131.967	0.658013
Cell 24	nucleus	24	1.72727	178.603	75.491	98.073	0.769743
Cell 25	nucleus	25	2.794	215.28	112.168	98.461	1.13921
Cell 26	nucleus	26	1.48931	225.132	122.02	95.215	1.28152
Cell 27	nucleus	27	1.22263	202.003	98.891	111.619	0.885969
Cell 28	nucleus	28	1.66163	289.195	186.083	111.051	1.67565
Cell 29	nucleus	29	2.03088	223.244	120.132	126.711	0.948079
Cell 30	nucleus	30	2.62578	276.248	173.136	162.413	1.06602
Cell 31	nucleus	31	1.27186	229.89	126.778	121.397	1.04433
Cell 32	nucleus	32	1.41546	242.371	139.259	103.276	1.34842
Cell 33	nucleus	33	1.52624	181.266	78.154	104.58	0.747313
Cell 34	nucleus	34	1.88318	173.913	70.801	54.673	1.29499
Cell 35	nucleus	35	1.60419	224.757	121.645	95.5	1.27377
Cell 36	nucleus	36	1.65753	185.817	82.705	111.421	0.742275
Cell 37	nucleus	37	1.25135	184.318	81.206	108.783	0.746495
Cell 38	nucleus	38	1.92421	201.171	98.059	99.799	0.982565
Cell 39	nucleus	39	1.58778	191.189	88.077	131.204	0.671298
Cell 1	cytosol	40	3.58584	195.693	92.581
Cell 2	cytosol	41	3.16325	175	71.888
Cell 3	cytosol	42	3.63097	199.442	96.33		1.0101	Average NAI in this experiment
Cell 4	cytosol	43	2.15807	171.245	68.133		0.251696	Standard Deviation of NAI in this experiment
Cell 5	cytosol	44	3.46275	250.203	147.091			appearing in the SUMMARY sheet
Cell 6	cytosol	45	4.58692	217.386	114.274
Cell 7	cytosol	46	2.52321	205.104	101.992
Cell 8	cytosol	47	2.0678	247.534	144.422
Cell 9	cytosol	48	2.72015	223.558	120.446
Cell 10	cytosol	49	2.31397	192.381	89.269
Cell 11	cytosol	50	4.48024	199.379	96.267
Cell 12	cytosol	51	4.96847	214.574	111.462
Cell 13	cytosol	52	4.45973	222.136	119.024
Cell 14	cytosol	53	3.65558	133.137	30.025
Cell 15	cytosol	54	3.88944	174.29	71.178
Cell 16	cytosol	55	4.83308	222.535	119.423
Cell 17	cytosol	56	3.33967	255.998	152.886
Cell 18	cytosol	57	1.71907	228.451	125.339
Cell 19	cytosol	58	5.02591	211.624	108.512
Cell 20	cytosol	59	5.14489	250.215	147.103
Cell 21	cytosol	60	4.61153	218.439	115.327
Cell 22	cytosol	61	2.0555	170.986	67.874
Cell 23	cytosol	62	2.85144	235.079	131.967
Cell 24	cytosol	63	5.13259	201.185	98.073
Cell 25	cytosol	64	6.12546	201.573	98.461
Cell 26	cytosol	65	3.28633	198.327	95.215
Cell 27	cytosol	66	2.66681	214.731	111.619
Cell 28	cytosol	67	4.98078	214.163	111.051
Cell 29	cytosol	68	7.36861	229.823	126.711
Cell 30	cytosol	69	5.60851	265.525	162.413
Cell 31	cytosol	70	3.73354	224.509	121.397
Cell 32	cytosol	71	3.04427	206.388	103.276
Cell 33	cytosol	72	3.77046	207.692	104.58
Cell 34	cytosol	70	4.00842	157.785	54.673
Cell 35	cytosol	74	1.59598	198.612	95.5
Cell 36	cytosol	75	3.93047	214.533	111.421
Cell 37	cytosol	76	5.08335	211.895	108.783
Cell 38	cytosol	77	4.07817	202.911	99.799
Cell 39	cytosol	78	6.29367	234.316	131.204
BKG	–	79	267.912	103.112	0

## Sheet: ssa1_SD
ssa1, SD	cellular compartment	Region Label	Area	Average Intensity (arb. unit)	Ave. Intensity-BKG (arb. unit)	Cytosol Signal-BKG (arb. unit)	Individual NAI
Cell 1	nucleus	1	2.14165	149.707	45.926	38.862	1.18177
Cell 2	nucleus	2	3.15504	155.927	52.146	39.615	1.31632
Cell 3	nucleus	3	1.60829	168.48	64.699	33.955	1.90543
Cell 4	nucleus	4	2.40423	167.498	63.717	41.181	1.54724
Cell 5	nucleus	5	2.03088	178.059	74.278	44.031	1.68695
Cell 6	nucleus	6	1.69855	162.971	59.19	38.13	1.55232
Cell 7	nucleus	7	2.84323	177.261	73.48	54.001	1.36072
Cell 8	nucleus	8	3.22479	197.472	93.691	66.976	1.39887
Cell 9	nucleus	9	2.44526	221.225	117.444	78.137	1.50305
Cell 10	nucleus	10	1.45239	180.715	76.934	77.707	0.990052
Cell 11	nucleus	11	2.23602	214.303	110.522	82.198	1.34458
Cell 12	nucleus	12	1.78061	194.449	90.668	70.909	1.27865
Cell 13	nucleus	13	2.81451	219.085	115.304	99.905	1.15414
Cell 14	nucleus	14	1.65753	168.403	64.622	47.489	1.36078
Cell 15	nucleus	15	1.85446	201.179	97.398	76.923	1.26618
Cell 16	nucleus	16	2.3509	207.496	103.715	80.581	1.28709
Cell 17	nucleus	17	2.30577	241.283	137.502	93.223	1.47498
Cell 18	nucleus	18	2.64219	248.921	145.14	105.903	1.3705
Cell 19	nucleus	19	1.96934	219.492	115.711	95.918	1.20635
Cell 20	nucleus	20	2.13755	200.67	96.889	92.414	1.04842
Cell 21	nucleus	21	2.33449	233.745	129.964	93.141	1.39535
Cell 22	nucleus	22	1.59188	247.405	143.624	101.177	1.41953
Cell 23	nucleus	23	1.7642	245.688	141.907	96.491	1.47068
Cell 24	nucleus	24	1.81343	177.215	73.434	52.076	1.41013
Cell 25	nucleus	25	2.30166	149.957	46.176	51.798	0.891463
Cell 26	nucleus	26	1.66163	194.477	90.696	59.423	1.52628
Cell 27	nucleus	27	4.23408	184.367	80.586	51.634	1.56072
Cell 28	nucleus	28	2.42064	158.383	54.602	48.215	1.13247
Cell 29	nucleus	29	2.00626	150.511	46.73	35.409	1.31972
Cell 30	nucleus	30	2.09652	193.207	89.426	54.502	1.64078
Cell 31	nucleus	31	1.78882	176.702	72.921	50.274	1.45047
Cell 32	nucleus	32	1.83805	189.868	86.087	55.344	1.55549
Cell 33	nucleus	33	2.48219	191.504	87.723	60.588	1.44786
Cell 34	nucleus	34	2.65861	212.096	108.315	72.41	1.49586
Cell 35	nucleus	35	2.11704	167.45	63.669	54.733	1.16327
Cell 36	nucleus	36	2.04319	214.006	110.225	67.368	1.63616
Cell 37	nucleus	37	1.25135	197.37	93.589	71.006	1.31804
Cell 38	nucleus	38	2.29756	190.83	87.049	56.134	1.55074
Cell 39	nucleus	39	2.14986	189.303	85.522	61.725	1.38553
Cell 40	nucleus	40	2.46167	146.915	43.134	54.697	0.788599
Cell 1	cytosol	41	7.92248	142.643	38.862
Cell 2	cytosol	42	10.6262	143.396	39.615		1.36984	Average NAI in this experiment
Cell 3	cytosol	43	8.46815	137.736	33.955		0.218065	Standard Deviation of NAI in this experiment
Cell 4	cytosol	44	8.48867	144.962	41.181			appearing in the SUMMARY sheet
Cell 5	cytosol	45	5.85468	147.812	44.031
Cell 6	cytosol	46	11.057	141.911	38.13
Cell 7	cytosol	47	9.07536	157.782	54.001
Cell 8	cytosol	48	8.63226	170.757	66.976
Cell 9	cytosol	49	6.02289	181.918	78.137
Cell 10	cytosol	50	7.47117	181.488	77.707
Cell 11	cytosol	51	10.9011	185.979	82.198
Cell 12	cytosol	52	8.22198	174.69	70.909
Cell 13	cytosol	53	9.53488	203.686	99.905
Cell 14	cytosol	54	11.2416	151.27	47.489
Cell 15	cytosol	55	11.5493	180.704	76.923
Cell 16	cytosol	56	12.7761	184.362	80.581
Cell 17	cytosol	57	9.68668	197.004	93.223
Cell 18	cytosol	58	12.7104	209.684	105.903
Cell 19	cytosol	59	7.51631	199.699	95.918
Cell 20	cytosol	60	10.8642	196.195	92.414
Cell 21	cytosol	61	7.32347	196.922	93.141
Cell 22	cytosol	62	2.76528	204.958	101.177
Cell 23	cytosol	63	4.71	200.272	96.491
Cell 24	cytosol	64	3.64738	155.857	52.076
Cell 25	cytosol	65	7.55733	155.579	51.798
Cell 26	cytosol	66	8.74714	163.204	59.423
Cell 27	cytosol	67	8.41892	155.415	51.634
Cell 28	cytosol	68	13.4448	151.996	48.215
Cell 29	cytosol	69	5.8834	139.19	35.409
Cell 30	cytosol	70	4.36537	158.283	54.502
Cell 31	cytosol	71	10.3267	154.055	50.274
Cell 32	cytosol	72	10.4621	159.125	55.344
Cell 33	cytosol	70	8.88253	164.369	60.588
Cell 34	cytosol	74	9.37077	176.191	72.41
Cell 35	cytosol	75	10.1339	158.514	54.733
Cell 36	cytosol	76	8.86612	171.149	67.368
Cell 37	cytosol	77	6.53984	174.787	71.006
Cell 38	cytosol	78	11.8735	159.915	56.134
Cell 39	cytosol	79	9.92464	165.506	61.725
Cell 40	cytosol	80	12.8581	158.478	54.697
BKG	–	81	288.007	103.781	0

## Sheet: ssa2_SD
ssa2, SD	cellular compartment	Region Label	Area	Average Intensity (arb. unit)	Ave. Intensity-BKG (arb. unit)	Cytosol Signal-BKG (arb. unit)	Individual NAI
Cell 1	nucleus	1	1.41956	177.925	72.878	77.201	0.944003
Cell 2	nucleus	2	1.96523	220.019	114.972	102.659	1.11994
Cell 3	nucleus	3	2.47808	176.631	71.584	83.454	0.857766
Cell 4	nucleus	4	2.43295	202.816	97.769	88.637	1.10303
Cell 5	nucleus	5	2.12935	194.064	89.017	70.695	1.25917
Cell 6	nucleus	6	1.85446	195.011	89.964	91.714	0.980919
Cell 7	nucleus	7	2.56424	210.16	105.113	98.555	1.06654
Cell 8	nucleus	8	2.23192	169.827	64.78	87.247	0.74249
Cell 9	nucleus	9	1.22673	180.264	75.217	55.159	1.36364
Cell 10	nucleus	10	1.84215	182.987	77.94	75.641	1.03039
Cell 11	nucleus	11	1.77651	200.915	95.868	80.392	1.19251
Cell 12	nucleus	12	2.10473	201.955	96.908	82.183	1.17917
Cell 13	nucleus	13	1.66983	237.059	132.012	90.731	1.45498
Cell 14	nucleus	14	1.31699	207.312	102.265	95.633	1.06935
Cell 15	nucleus	15	2.04729	242.443	137.396	103.55	1.32686
Cell 16	nucleus	16	1.86267	190.896	85.849	100.219	0.856614
Cell 17	nucleus	17	1.26776	314.039	208.992	90.116	2.31914
Cell 18	nucleus	18	2.47808	219.757	114.71	95.125	1.20589
Cell 19	nucleus	19	2.67502	233.161	128.114	113.554	1.12822
Cell 20	nucleus	20	1.48931	260.647	155.6	110.025	1.41422
Cell 21	nucleus	21	1.69855	235.63	130.583	86.212	1.51467
Cell 22	nucleus	22	1.70266	206.754	101.707	74.702	1.3615
Cell 23	nucleus	23	2.30577	179.06	74.013	59.184	1.25056
Cell 24	nucleus	24	1.21032	200.329	95.282	70.63	1.34903
Cell 25	nucleus	25	1.65342	226.64	121.593	99.926	1.21683
Cell 26	nucleus	26	2.56834	230.938	125.891	100.959	1.24695
Cell 27	nucleus	27	1.80933	200.669	95.622	90.546	1.05606
Cell 28	nucleus	28	1.21853	234.515	129.468	122.411	1.05765
Cell 29	nucleus	29	1.37443	226.379	121.332	98.116	1.23662
Cell 30	nucleus	30	1.4729	185.24	80.193	56.502	1.41929
Cell 31	nucleus	31	1.96113	182.088	77.041	87.969	0.875774
Cell 32	nucleus	32	1.26776	198.094	93.047	81.942	1.13552
Cell 33	nucleus	33	0.996977	169.802	64.755	61.254	1.05716
Cell 34	nucleus	34	1.26776	184.932	79.885	67.859	1.17722
Cell 35	nucleus	35	1.94472	173.825	68.778	66.782	1.02989
Cell 36	nucleus	36	0.89851	212.498	107.451	76.689	1.40113
Cell 37	nucleus	37	2.17448	244.447	139.4	123.804	1.12597
Cell 38	nucleus	38	1.84625	216.867	111.82	97.157	1.15092
Cell 39	nucleus	39	2.12935	259.615	154.568	132.89	1.16313
Cell 40	nucleus	40	2.28115	269.167	164.12	111.391	1.47337
Cell 1	cytosol	41	6.4742	182.248	77.201
Cell 2	cytosol	42	8.80048	207.706	102.659		1.19785	Average NAI in this experiment
Cell 3	cytosol	43	5.23105	188.501	83.454		0.257151	Standard Deviation of NAI in this experiment
Cell 4	cytosol	44	3.07709	193.684	88.637			appearing in the SUMMARY sheet
Cell 5	cytosol	45	6.89268	175.742	70.695
Cell 6	cytosol	46	8.43123	196.761	91.714
Cell 7	cytosol	47	10.9955	203.602	98.555
Cell 8	cytosol	48	8.23019	192.294	87.247
Cell 9	cytosol	49	5.11618	160.206	55.159
Cell 10	cytosol	50	6.83935	180.688	75.641
Cell 11	cytosol	51	5.40747	185.439	80.392
Cell 12	cytosol	52	6.41676	187.23	82.183
Cell 13	cytosol	53	7.2168	195.778	90.731
Cell 14	cytosol	54	7.43835	200.68	95.633
Cell 15	cytosol	55	7.70503	208.597	103.55
Cell 16	cytosol	56	9.59232	205.266	100.219
Cell 17	cytosol	57	5.78083	195.163	90.116
Cell 18	cytosol	58	5.72749	200.172	95.125
Cell 19	cytosol	59	7.3645	218.601	113.554
Cell 20	cytosol	60	4.64025	215.072	110.025
Cell 21	cytosol	61	5.94904	191.259	86.212
Cell 22	cytosol	62	6.02699	179.749	74.702
Cell 23	cytosol	63	8.52559	164.231	59.184
Cell 24	cytosol	64	7.42194	175.677	70.63
Cell 25	cytosol	65	7.93069	204.973	99.926
Cell 26	cytosol	66	8.48046	206.006	100.959
Cell 27	cytosol	67	6.86807	195.593	90.546
Cell 28	cytosol	68	3.65558	227.458	122.411
Cell 29	cytosol	69	8.06198	203.163	98.116
Cell 30	cytosol	70	4.97258	161.549	56.502
Cell 31	cytosol	71	12.4191	193.016	87.969
Cell 32	cytosol	72	7.23321	186.989	81.942
Cell 33	cytosol	70	8.47636	166.301	61.254
Cell 34	cytosol	74	5.4485	172.906	67.859
Cell 35	cytosol	75	6.41676	171.829	66.782
Cell 36	cytosol	76	4.48435	181.736	76.689
Cell 37	cytosol	77	10.618	228.851	123.804
Cell 38	cytosol	78	7.28655	202.204	97.157
Cell 39	cytosol	79	7.2209	237.937	132.89
Cell 40	cytosol	80	7.12244	216.438	111.391
BKG	–	81	212.557	105.047	0

[truncated: 2 more sheets: ssa1 mtr10_SD, ssa2 mtr10_SD]
