# Supplementary material for: Cytosolic Hsp70 and co-chaperones constitute a novel system for tRNA import into the nucleus
Source: eLife. 2015 Apr 8;4:e04659. doi: 10.7554/eLife.04659 (PMC4432389; doi:10.7554/eLife.04659)
Supplement: Figure 3—source data 1. — Yeast cells are processed as described in the Figure 3 legend and the ‘Materials and methods’ section. Images from three independent sets of FISH experiments are subjected to quantification. Each folder named as Fig3_expX contains gray-scale tif images with 16 bit depth (acquired by MetaMorph) of a set of the experiments. A file name consists of the strain name (‘wt,’ ‘ssa1,’ for example) and culture conditions (‘YPD’ or ‘SD’) with the last capital letter representing the recording channel (‘D’ for DAPI staining or ‘R’ for RNA FISH). If the number of cells suitable for quantification in one image was under 30, those from two images were quantified. In such cases, two sets of images (‘ssa2_SD_a_R.tif’ and ‘ssa2_SD_b_R.tif’ for example) are included. Raw quantification data and their processing to NAIs are summarized Excel files. Summary of the total experiments are shown in the ‘SUMMARY’ sheet in the file named ‘Figure 3_data_summaryandexp1_DATA.xls.’ All the tif images have 16-bit depth. DOI: http://dx.doi.org/10.7554/eLife.04659.011 [file elife04659s002.zip › Figure 3 source data/Figure 3_exp2_DATA.xls]

## Sheet: wt_YPD
wt, YPD	cellular compartment	Region Label	Area	Average Intensity (arb. unit)	Individual NAI	Individual NAI
Cell 1	nucleus	1	1.44418	183.869
	cytosol	2	3.65148	188.797	0.915495	0.738849
Cell 2	nucleus	3	2.3591	184.689		0.746605
	cytosol	4	8.41892	194.17	0.851112	0.785312
Cell 3	nucleus	5	1.19801	184.832		0.787493
	cytosol	6	5.77262	195.228	0.839418	0.799845
Cell 4	nucleus	7	1.37033	200.377		0.806475
	cytosol	8	5.32952	208.019	0.901432	0.80753
Cell 5	nucleus	9	1.48521	194.412		0.831456
	cytosol	10	5.76031	211.887	0.785312	0.839418
Cell 6	nucleus	11	1.93241	196.788		0.847997
	cytosol	12	10.4539	204.48	0.896037	0.851112
Cell 7	nucleus	13	1.08724	201.068		0.859835
	cytosol	14	3.93868	215.375	0.831456	0.860612
Cell 8	nucleus	15	2.16217	198.467		0.872841
	cytosol	16	4.18895	201.748	0.95395	0.873853
Cell 9	nucleus	17	2.40013	203.221		0.878827
	cytosol	18	9.94516	213.249	0.878827	0.879395
Cell 10	nucleus	19	2.02267	211.191		0.896037
	cytosol	20	8.64047	230.425	0.80753	0.900522
Cell 11	nucleus	21	1.7642	197.051		0.901432
	cytosol	22	5.70698	220.578	0.738849	0.915495
Cell 12	nucleus	23	1.51393	239.797		0.93422
	cytosol	24	8.23019	246.437	0.942733	0.936145
Cell 13	nucleus	25	1.477	223.692		0.942733
	cytosol	26	10.0641	218.923	1.05392	0.95395
Cell 14	nucleus	27	1.45239	217.647		0.963367
	cytosol	28	8.47225	238.562	0.806475	0.968498
Cell 15	nucleus	29	1.29648	215.991		1.01434
	cytosol	30	4.93565	228.333	0.873853	1.04477
Cell 16	nucleus	31	1.53855	205.491		1.05392
	cytosol	32	7.28655	213.776	0.900522
Cell 17	nucleus	33	2.13755	220.735		0.883096	Average NAI in this experiment
	cytosol	34	8.07018	227.089	0.93422	0.0802782	Standard Deviation of NAI in this experiment
Cell 18	nucleus	35	1.05852	229.845			appearing in the SUMMARY sheet
	cytosol	36	4.46383	246.041	0.859835
Cell 19	nucleus	37	2.4986	235.437
	cytosol	38	9.43641	261.699	0.799845
Cell 20	nucleus	39	1.68625	217.234
	cytosol	40	7.52861	229.871	0.872841
Cell 21	nucleus	41	1.49752	178.89
	cytosol	42	4.72641	195.318	0.746605
Cell 22	nucleus	43	1.34161	240.006
	cytosol	44	5.46081	247.476	0.936145
Cell 23	nucleus	45	1.53034	226.046
	cytosol	46	5.62492	221.95	1.04477
Cell 24	nucleus	47	2.11704	226.558
	cytosol	48	6.37983	225.2	1.01434
Cell 25	nucleus	49	2.00626	187.826
	cytosol	50	7.70914	195.69	0.879395
Cell 26	nucleus	51	2.11704	197.903
	cytosol	52	11.455	209.987	0.847997
Cell 27	nucleus	53	1.14057	216.176
	cytosol	54	6.3265	230.054	0.860612
Cell 28	nucleus	55	1.00108	229.115
	cytosol	56	8.99741	255.729	0.787493
Cell 29	nucleus	57	1.29648	231.956
	cytosol	58	6.0393	235.256	0.968498
Cell 30	nucleus	59	1.72727	241.715
	cytosol	60	8.12762	245.944	0.963367
BKG	–	61	65.6077	130.489

## Sheet: ssa1_YPD
ssa1, YPD	cellular compartment	Region Label	Area	Average Intensity (arb. unit)	Individual NAI	Individual NAI
Cell 1	nucleus	1	1.9201	196.823
	cytosol	2	8.71432	211.669	0.814938	0.623555
Cell 2	nucleus	3	1.86267	199.822		0.630403
	cytosol	4	6.96243	230.382	0.691102	0.691102
Cell 3	nucleus	5	1.41546	208.472		0.691915
	cytosol	6	9.87951	221.61	0.854294	0.696007
Cell 4	nucleus	7	1.9119	196.667		0.707336
	cytosol	8	8.29994	216.552	0.76635	0.711858
Cell 5	nucleus	9	1.82984	220.549		0.723317
	cytosol	10	9.14511	259.466	0.696007	0.760327
Cell 6	nucleus	11	1.88728	218.996		0.760532
	cytosol	12	9.53488	246.562	0.760532	0.76635
Cell 7	nucleus	13	2.19909	205.168		0.767831
	cytosol	14	12.3863	228.406	0.760327	0.774517
Cell 8	nucleus	15	2.10883	183.844		0.782188
	cytosol	16	7.88145	192.866	0.853117	0.78223
Cell 9	nucleus	17	2.46988	230.844		0.784642
	cytosol	18	10.3965	268.865	0.723317	0.794126
Cell 10	nucleus	19	1.82164	202.441		0.814938
	cytosol	20	7.065	222.211	0.782188	0.820554
Cell 11	nucleus	21	1.916	224.799		0.828723
	cytosol	22	8.74304	244.027	0.829201	0.829201
Cell 12	nucleus	23	2.10063	229.225		0.852727
	cytosol	24	5.75211	268.802	0.711858	0.853117
Cell 13	nucleus	25	2.31807	236.742		0.854294
	cytosol	26	9.60052	268.579	0.767831	0.856085
Cell 14	nucleus	27	2.00216	269.676		0.91334
	cytosol	28	7.48759	273.039	0.976251	0.939515
Cell 15	nucleus	29	1.7601	268.443		0.975404
	cytosol	30	6.41266	268.923	0.996506	0.976251
Cell 16	nucleus	31	2.64219	225.357		0.996506
	cytosol	32	7.45066	227.725	0.975404
Cell 17	nucleus	33	2.28115	219.797		0.79863	Average NAI in this experiment
	cytosol	34	13.7566	245.518	0.774517	0.0965003	Standard Deviation of NAI in this experiment
Cell 18	nucleus	35	1.54265	337.436			appearing in the SUMMARY sheet
	cytosol	36	7.17988	380.009	0.828723
Cell 19	nucleus	37	1.66983	237.774
	cytosol	38	8.55431	285.118	0.691915
Cell 20	nucleus	39	2.95811	288.006
	cytosol	40	9.26409	298.085	0.939515
Cell 21	nucleus	41	2.17037	247.733
	cytosol	42	6.22393	267.282	0.856085
Cell 22	nucleus	43	1.92831	238.219
	cytosol	44	12.3002	248.35	0.91334
Cell 23	nucleus	45	1.82164	295.108
	cytosol	46	10.9873	330.899	0.820554
Cell 24	nucleus	47	2.12935	233.175
	cytosol	48	8.55021	261.496	0.78223
Cell 25	nucleus	49	2.10063	225.248
	cytosol	50	7.60657	241.448	0.852727
Cell 26	nucleus	51	2.26474	215.33
	cytosol	52	6.31829	265.97	0.623555
Cell 27	nucleus	53	1.57137	241.016
	cytosol	54	11.6683	305.254	0.630403
Cell 28	nucleus	55	1.86267	220.313
	cytosol	56	9.28461	243.351	0.794126
Cell 29	nucleus	57	1.94882	192.046
	cytosol	58	10.6385	217.12	0.707336
Cell 30	nucleus	59	1.96523	194.328
	cytosol	60	3.72943	211.586	0.784642
BKG	–	61	87.295	131.447

## Sheet: ssa2_YPD
ssa2, YPD	cellular compartment	Region Label	Area	Average Intensity (arb. unit)	Individual NAI	Individual NAI
Cell 1	nucleus	1	1.95703	184.637
	cytosol	2	4.91104	201.804	0.700786	0.532422
Cell 2	nucleus	3	1.68625	215.825		0.571763
	cytosol	4	4.03304	238.961	0.755245	0.616058
Cell 3	nucleus	5	1.82574	195.076		0.646453
	cytosol	6	9.63745	222.774	0.646453	0.699922
Cell 4	nucleus	7	1.42367	190.101		0.700786
	cytosol	8	6.64241	230.208	0.532422	0.755245
Cell 5	nucleus	9	1.64111	200.4		0.775556
	cytosol	10	5.4403	224.395	0.699922	0.793579
Cell 6	nucleus	11	1.72727	240.382		0.804212
	cytosol	12	8.65688	249.152	0.916256	0.808531
Cell 7	nucleus	13	2.54783	225.628		0.817879
	cytosol	14	4.18484	225.212	1.00515	0.844652
Cell 8	nucleus	15	1.82984	188.538		0.84851
	cytosol	16	4.95206	221.572	0.571763	0.851794
Cell 9	nucleus	17	1.95293	216.769		0.862505
	cytosol	18	6.50702	237.703	0.775556	0.863904
Cell 10	nucleus	19	1.9201	206.241		0.866696
	cytosol	20	12.7351	216.996	0.851794	0.867905
Cell 11	nucleus	21	1.71496	226.366		0.871561
	cytosol	22	5.69057	244.611	0.817879	0.872828
Cell 12	nucleus	23	1.64522	243.509		0.879408
	cytosol	24	8.64867	269.28	0.793579	0.916256
Cell 13	nucleus	25	1.78061	315.85		0.935995
	cytosol	26	4.37357	297.306	1.12131	0.936981
Cell 14	nucleus	27	2.67502	246.661		0.983461
	cytosol	28	12.1196	253.652	0.935995	0.999309
Cell 15	nucleus	29	2.74887	242.885		1.00515
	cytosol	30	12.9689	304.243	0.616058	1.01302
Cell 16	nucleus	31	1.74779	255.101		1.12131
	cytosol	32	6.00648	271.945	0.867905
Cell 17	nucleus	33	1.51393	274.19		0.835455	Average NAI in this experiment
	cytosol	34	9.36666	294.631	0.863904	0.13416	Standard Deviation of NAI in this experiment
Cell 18	nucleus	35	1.98575	270.178			appearing in the SUMMARY sheet
	cytosol	36	10.3185	287.421	0.879408
Cell 19	nucleus	37	2.22371	330.727
	cytosol	38	13.9741	357.87	0.872828
Cell 20	nucleus	39	1.40315	335.278
	cytosol	40	6.37573	364.631	0.866696
Cell 21	nucleus	41	1.916	321.392
	cytosol	42	8.37789	321.514	0.999309
Cell 22	nucleus	43	1.96113	300.395
	cytosol	44	5.46491	298.391	1.01302
Cell 23	nucleus	45	2.07191	242.42
	cytosol	46	6.3265	256.86	0.871561
Cell 24	nucleus	47	2.11294	235.155
	cytosol	48	8.77586	241.257	0.936981
Cell 25	nucleus	49	1.24725	194.28
	cytosol	50	6.27316	203.179	0.84851
Cell 26	nucleus	51	1.63291	193.317
	cytosol	52	8.2384	204.893	0.808531
Cell 27	nucleus	53	1.22673	243.926
	cytosol	54	6.187	259.787	0.862505
Cell 28	nucleus	55	2.10883	271.465
	cytosol	56	7.10603	302.391	0.804212
Cell 29	nucleus	57	1.97754	330.707
	cytosol	58	9.11639	364.967	0.844652
Cell 30	nucleus	59	1.41956	272.396
	cytosol	60	4.71	274.548	0.983461
BKG	–	61	50.6161	144.432

## Sheet: ssa1 ssa2_YPD
ssa1 ssa2, YPD	cellular compartment	Region Label	Area	Average Intensity (arb. unit)	Individual NAI	Individual NAI
Cell 1	nucleus	1	1.44008	182.302
	cytosol	2	3.98791	180.319	1.03989	0.570497
Cell 2	nucleus	3	2.42885	209.36		0.716519
	cytosol	4	7.71324	198.501	1.15996	0.721538
Cell 3	nucleus	5	1.69035	209.566		0.732458
	cytosol	6	7.98402	217.371	0.910033	0.774744
Cell 4	nucleus	7	1.75189	204.972		0.776518
	cytosol	8	11.258	217.534	0.855484	0.790985
Cell 5	nucleus	9	2.15807	202.557		0.80233
	cytosol	10	6.30188	221.568	0.790985	0.819678
Cell 6	nucleus	11	2.07601	217.077		0.826377
	cytosol	12	6.07212	221.066	0.955899	0.851177
Cell 7	nucleus	13	1.36213	174.873		0.855484
	cytosol	14	6.65882	192.385	0.716519	0.858632
Cell 8	nucleus	15	1.6165	194.206		0.864981
	cytosol	16	4.4228	207.567	0.826377	0.874963
Cell 9	nucleus	17	1.45239	224.797		0.876464
	cytosol	18	7.87325	212.439	1.15102	0.877658
Cell 10	nucleus	19	2.77348	221.515		0.885242
	cytosol	20	5.6003	226.703	0.946005	0.909402
Cell 11	nucleus	21	1.87497	220.545		0.910033
	cytosol	22	8.94818	227.136	0.931718	0.931718
Cell 12	nucleus	23	2.0555	214.096		0.941603
	cytosol	24	10.8847	225.863	0.876464	0.946005
Cell 13	nucleus	25	1.25956	215.557		0.955899
	cytosol	26	11.9678	227.398	0.877658	0.96306
Cell 14	nucleus	27	1.83395	228.347		0.964334
	cytosol	28	8.75945	256.475	0.776518	1.03989
Cell 15	nucleus	29	2.23602	242.321		1.04014
	cytosol	30	4.38178	259.758	0.864981	1.15102
Cell 16	nucleus	31	1.80933	242.66		1.15996
	cytosol	32	4.74282	249.609	0.941603
Cell 17	nucleus	33	1.66983	209.155		0.879644	Average NAI in this experiment
	cytosol	34	5.19413	239.467	0.721538	0.124463	Standard Deviation of NAI in this experiment
Cell 18	nucleus	35	1.29238	195.514			appearing in the SUMMARY sheet
	cytosol	36	8.89894	197.915	0.964334
Cell 19	nucleus	37	1.45239	198.794
	cytosol	38	8.32045	196.163	1.04014
Cell 20	nucleus	39	1.85856	206.572
	cytosol	40	7.56144	228.657	0.774744
Cell 21	nucleus	41	1.97344	245.025
	cytosol	42	5.84647	265.029	0.851177
Cell 22	nucleus	43	1.3293	229.676
	cytosol	44	7.72965	243.833	0.874963
Cell 23	nucleus	45	2.08832	229.303
	cytosol	46	10.2159	239.135	0.909402
Cell 24	nucleus	47	1.50572	231.305
	cytosol	48	6.98705	253.457	0.819678
Cell 25	nucleus	49	2.69963	163.237
	cytosol	50	2.55604	187.799	0.570497
Cell 26	nucleus	51	2.21961	175.327
	cytosol	52	5.54286	191.66	0.732458
Cell 27	nucleus	53	1.28007	193.478
	cytosol	54	3.74584	203.828	0.858632
Cell 28	nucleus	55	1.85446	219.347
	cytosol	56	7.44656	222.751	0.96306
Cell 29	nucleus	57	1.13647	195.076
	cytosol	58	11.4673	203.433	0.885242
Cell 30	nucleus	59	2.2032	170.302
	cytosol	60	7.0691	180.08	0.80233
BKG	–	61	79.9551	130.612

## Sheet: wt_SD
	WT, SD	cellular compartment	Region Label	Area	Average Intensity (arb. unit)	Individual NAI	Individual NAI
image 6a	Cell 1	nucleus	1	2.46988	199.427
		cytosol	2	7.99633	194.689	1.05952	1.05952
	Cell 2	nucleus	3	1.78061	233.219		1.09319
		cytosol	4	8.22198	198.043	1.42404	1.13739
	Cell 3	nucleus	5	1.59188	225.534		1.24385
		cytosol	6	3.80328	203.881	1.24385	1.28099
	Cell 4	nucleus	7	1.40726	358.857		1.28863
		cytosol	8	5.46901	267.333	1.60117	1.29866
	Cell 5	nucleus	9	1.4729	354.017		1.42404
		cytosol	10	8.71022	325.156	1.13739	1.42517
	Cell 6	nucleus	11	2.33449	403.357		1.47073
		cytosol	12	7.63529	304.699	1.52032	1.47912
	Cell 7	nucleus	13	1.80112	286.535		1.48219
		cytosol	14	3.8238	207.492	1.85541	1.52032
	Cell 8	nucleus	15	1.89549	322.39		1.53174
		cytosol	16	8.13583	239.356	1.66819	1.55727
	Cell 9	nucleus	17	2.14165	394.199		1.56623
		cytosol	18	8.0989	276.518	1.729	1.58757
	Cell 10	nucleus	19	2.12114	291.652		1.60117
		cytosol	20	5.82185	252.105	1.28863	1.64642
	Cell 11	nucleus	21	1.7642	314.158		1.66819
		cytosol	22	3.48327	242.19	1.56623	1.729
	Cell 12	nucleus	23	1.37854	268.982		1.7491
		cytosol	24	6.41676	218.917	1.48219	1.76507
	Cell 13	nucleus	25	1.6206	237.929		1.85541
		cytosol	26	3.13043	178.495	1.93734	1.85773
	Cell 14	nucleus	27	2.45347	239.977		1.88315
		cytosol	28	7.91428	185.844	1.76507	1.93734
	Cell 15	nucleus	29	3.35608	293.527		1.9864
		cytosol	30	9.58821	231.582	1.53174	2.05245
	BKG	–	31	113.015	115.089		2.09317
image 6c	Cell 16	nucleus	31	1.36623	352.204		1.57571	Average NAI in this experiment
		cytosol	32	8.15224	332.068	1.09319	0.280289	Standard Deviation of NAI in this experiment
	Cell 17	nucleus	33	2.30987	297.194			appearing in the SUMMARY sheet
		cytosol	34	8.21378	232.353	1.55727
	Cell 18	nucleus	35	1.92421	376.341
		cytosol	36	7.065	256.139	1.85773
	Cell 19	nucleus	37	1.48111	348.46
		cytosol	38	8.13583	227.055	2.09317
	Cell 20	nucleus	39	1.12827	374.604
		cytosol	40	5.69467	241.997	2.05245
	Cell 21	nucleus	41	1.78471	258.625
		cytosol	42	11.4304	227.34	1.28099
	Cell 22	nucleus	43	0.873894	316.831
		cytosol	44	7.58605	270.644	1.29866
	Cell 23	nucleus	45	2.42064	344.537
		cytosol	46	8.16044	270.508	1.47912
	Cell 24	nucleus	47	1.68625	298.423
		cytosol	48	6.88037	230.907	1.58757
	Cell 25	nucleus	49	1.75189	355.009
		cytosol	50	7.40963	252.646	1.7491
	Cell 26	nucleus	51	1.96934	386.369
		cytosol	52	8.52559	252.109	1.9864
	Cell 27	nucleus	53	1.06262	245.178
		cytosol	54	2.90888	203.832	1.47073
	Cell 28	nucleus	55	1.06262	357.027
		cytosol	56	4.5582	243.991	1.88315
	Cell 29	nucleus	57	1.65753	252.54
		cytosol	58	8.35738	211.806	1.42517
	Cell 30	nucleus	59	1.12827	304.676
		cytosol	60	3.24941	230.597	1.64642
	BKG	–	61	144.623	115.999

## Sheet: ssa1_SD
	sss1, SD	cellular compartment	Region Label	Area	Average Intensity (arb. unit)	Individual NAI	Individual NAI
image 7a	Cell 1	nucleus	1	1.22263	266.721
		cytosol	2	7.53272	234.307	1.26121	0.888205
	Cell 2	nucleus	3	1.25135	234.921		0.963702
		cytosol	4	6.07623	189.242	1.57801	1.26121
	Cell 3	nucleus	5	1.41956	267.682		1.30349
		cytosol	6	7.6558	199.107	1.77142	1.30962
	Cell 4	nucleus	7	0.832866	370.389		1.32073
		cytosol	8	5.55517	283.205	1.50398	1.3215
	Cell 5	nucleus	9	1.94472	355.966		1.40937
		cytosol	10	6.95833	271.19	1.52664	1.43323
	Cell 6	nucleus	11	1.55085	356.148		1.45052
		cytosol	12	3.95509	239.541	1.90163	1.46058
	Cell 7	nucleus	13	1.40726	272.157		1.50398
		cytosol	14	10.0805	232.83	1.32073	1.51564
	Cell 8	nucleus	15	1.79702	214.299		1.52664
		cytosol	16	7.75837	218.219	0.963702	1.5355
	Cell 9	nucleus	17	2.24012	237.806		1.56591
		cytosol	18	4.8618	170.253	2.12513	1.57768
	Cell 10	nucleus	19	1.87908	394.834		1.57801
		cytosol	20	10.4826	308.8	1.43323	1.59527
	Cell 11	nucleus	21	1.34161	347.639		1.61766
		cytosol	22	12.214	264.837	1.5355	1.61835
	Cell 12	nucleus	23	1.39495	304.412		1.65364
		cytosol	24	7.6517	258.5	1.30962	1.71132
	Cell 13	nucleus	25	1.58778	219.475		1.72145
		cytosol	26	9.30922	187.739	1.40937	1.7303
	Cell 14	nucleus	27	1.81343	261.441		1.77142
		cytosol	28	9.55129	201.665	1.65364	1.77411
	Cell 15	nucleus	29	2.02267	235.391		1.81598
		cytosol	30	6.92961	204.938	1.3215	1.90163
	BKG	–	31	128.815	110.213		2.12513
image 7c	Cell 16	nucleus	31	1.37854	274.976		1.53206	Average NAI in this experiment
		cytosol	32	6.82293	209.085	1.72145	0.253958	Standard Deviation of NAI in this experiment
	Cell 17	nucleus	33	1.83395	353.725			appearing in the SUMMARY sheet
		cytosol	34	9.22306	265.673	1.59527
	Cell 18	nucleus	35	2.3591	317.059
		cytosol	36	7.98402	249.252	1.51564
	Cell 19	nucleus	37	1.94472	363.8
		cytosol	38	6.78601	286.211	1.46058
	Cell 20	nucleus	39	1.31289	362.053
		cytosol	40	6.06802	258.943	1.7303
	Cell 21	nucleus	41	2.11704	289.638
		cytosol	42	9.48564	223.963	1.61835
	Cell 22	nucleus	43	2.27705	388.061
		cytosol	44	7.81581	304.105	1.45052
	Cell 23	nucleus	45	2.00216	294.072
		cytosol	46	6.63421	230.351	1.56591
	Cell 24	nucleus	47	2.03088	363.586
		cytosol	48	7.9512	306.349	1.30349
	Cell 25	nucleus	49	2.18679	360.075
		cytosol	50	8.48867	271.347	1.57768
	Cell 26	nucleus	51	2.33038	361.437
		cytosol	52	6.67934	251.941	1.81598
	Cell 27	nucleus	53	1.62881	338.305
		cytosol	54	3.26582	254.093	1.61766
	Cell 28	nucleus	55	1.48111	349.313
		cytosol	56	4.38998	253.064	1.71132
	Cell 29	nucleus	57	1.57547	332.909
		cytosol	58	5.28849	239.028	1.77411
	Cell 30	nucleus	59	2.72015	250.38
		cytosol	60	7.20449	267.073	0.888205
	BKG	–	61	123.535	117.753

## Sheet: ssa2_SD
	ssa2, SD	cellular compartment	Region Label	Area	Average Intensity (arb. unit)	Individual NAI	Individual NAI
image 6a	Cell 1	nucleus	1	1.30058	224.293
		cytosol	2	6.04751	237.626	0.894737	0.724457
	Cell 2	nucleus	3	2.14165	183.525		0.732973
		cytosol	4	6.07623	201.045	0.805504	0.752815
	Cell 3	nucleus	5	1.6124	209.17		0.805504
		cytosol	6	5.46491	204.916	1.04528	0.824846
	Cell 4	nucleus	7	1.79292	261.783		0.838954
		cytosol	8	7.74196	248.019	1.10042	0.842708
	Cell 5	nucleus	9	2.55193	235.461		0.851118
		cytosol	10	11.016	255.073	0.863909	0.863909
	Cell 6	nucleus	11	1.64111	214.137		0.893635
		cytosol	12	5.92442	233.395	0.842708	0.894737
	Cell 7	nucleus	13	1.65342	236.385		0.903817
		cytosol	14	9.7236	234.208	1.01766	0.923558
	Cell 8	nucleus	15	1.92421	205.431		0.944574
		cytosol	16	6.36753	236.448	0.752815	0.958752
	Cell 9	nucleus	17	2.01037	217.829		0.963258
		cytosol	18	6.37573	220.692	0.973906	0.973906
	Cell 10	nucleus	19	1.43187	207.017		0.981613
		cytosol	20	8.46405	199.374	1.08645	1.00704
	Cell 11	nucleus	21	1.19801	220.818		1.01063
		cytosol	22	5.71518	215.93	1.04658	1.01766
	Cell 12	nucleus	23	1.89959	195.469		1.01946
		cytosol	24	8.62816	210.251	0.851118	1.04528
	Cell 13	nucleus	25	1.49341	240.599		1.04658
		cytosol	26	5.82596	245.544	0.963258	1.07645
	Cell 14	nucleus	27	1.80523	190.159		1.08645
		cytosol	28	6.0352	193.566	0.958752	1.09608
	Cell 15	nucleus	29	1.59598	273.365		1.10042
		cytosol	30	7.26604	259.129	1.09608	1.27279
	Cell 16	nucleus	31	1.78882	232.016		1.29402
		cytosol	32	7.01577	255.253	0.838954
	Cell 17	nucleus	33	1.12006	222.128		0.958267	Average NAI in this experiment
		cytosol	34	7.03628	224.21	0.981613	0.138856	Standard Deviation of NAI in this experiment
	Cell 18	nucleus	35	2.44936	213.678			appearing in the SUMMARY sheet
		cytosol	36	7.36861	219.705	0.944574
	Cell 19	nucleus	37	1.42777	197.621
		cytosol	38	5.67415	191.466	1.07645
	Cell 20	nucleus	39	1.04621	200.416
		cytosol	40	6.01469	233.003	0.732973
	BKG	–	41	141.948	110.965
image 6b	Cell 21	nucleus	41	1.0257	249.58
		cytosol	42	8.33276	218.16	1.29402
	Cell 22	nucleus	43	1.6206	175.177
		cytosol	44	7.81171	199.475	0.724457
	Cell 23	nucleus	45	1.05031	203.043
		cytosol	46	6.32239	202.402	1.00704
	Cell 24	nucleus	47	1.37443	198.445
		cytosol	48	7.44246	207.719	0.903817
	Cell 25	nucleus	49	1.71086	193.681
		cytosol	50	6.93781	192.108	1.01946
	Cell 26	nucleus	51	2.21961	239.58
		cytosol	52	9.73591	238.231	1.01063
	Cell 27	nucleus	53	2.15396	206.168
		cytosol	54	5.03002	226.314	0.824846
	Cell 28	nucleus	55	1.64111	220.435
		cytosol	56	7.82812	229.469	0.923558
	Cell 29	nucleus	57	1.65753	221.507
		cytosol	58	8.33276	234.626	0.893635
	Cell 30	nucleus	59	1.28828	289.885
		cytosol	60	6.71626	251.609	1.27279
	BKG	–	61	129.127	111.293

## Sheet: ssa1 ssa2_SD
	ssa1 ssa2, SD	cellular compartment	Region Label	Area	Average Intensity (arb. unit)	Individual NAI	Individual NAI
image 9a	Cell 1	nucleus	1	1.60829	234.561
		cytosol	2	6.75729	205.855	1.30559	0.713956
	Cell 2	nucleus	3	1.82164	186.223		0.765794
		cytosol	4	6.35522	184.125	1.02905	0.779446
	Cell 3	nucleus	5	3.59814	238.4		0.829693
		cytosol	6	8.15634	235.871	1.02041	0.895616
	Cell 4	nucleus	7	4.02073	223.656		0.929207
		cytosol	8	11.098	232.169	0.929207	0.930846
	Cell 5	nucleus	9	1.84215	218.405		0.946973
		cytosol	10	8.61585	206.537	1.12544	0.967648
	Cell 6	nucleus	11	1.51393	239.054		0.993922
		cytosol	12	9.34205	224.006	1.13426	1.00474
	Cell 7	nucleus	13	2.48219	229.436		1.00509
		cytosol	14	6.97884	253.558	0.829693	1.02041
	Cell 8	nucleus	15	2.04729	167.764		1.02905
		cytosol	16	7.3563	162.038	1.11423	1.02991
	Cell 9	nucleus	17	1.12827	194.585		1.04843
		cytosol	18	7.34809	183.287	1.15831	1.04971
	Cell 10	nucleus	19	2.13345	257.162		1.06951
		cytosol	20	6.86396	245.143	1.09021	1.07148
	Cell 11	nucleus	21	2.17448	223.055		1.09021
		cytosol	22	7.38502	231.311	0.930846	1.11423
	Cell 12	nucleus	23	2.09242	167.973		1.12232
		cytosol	24	5.07515	185.116	0.765794	1.12544
	Cell 13	nucleus	25	1.80112	178.845		1.13426
		cytosol	26	8.14403	168.156	1.19007	1.15498
	Cell 14	nucleus	27	1.89549	225.957		1.15831
		cytosol	28	4.7182	218.545	1.06951	1.17797
	Cell 15	nucleus	29	3.03196	222.691		1.19007
		cytosol	30	12.534	222.169	1.00474	1.25327
	Cell 16	nucleus	31	1.86677	230.598		1.30559
		cytosol	32	4.72641	212.668	1.17797
	Cell 17	nucleus	33	1.34571	253.771		1.03027	Average NAI in this experiment
		cytosol	34	5.56748	253.053	1.00509	0.140529	Standard Deviation of NAI in this experiment
	Cell 18	nucleus	35	2.01037	193.808			appearing in the SUMMARY sheet
		cytosol	36	6.95833	196.546	0.967648
	Cell 19	nucleus	37	1.18981	201.803
		cytosol	38	5.82185	202.353	0.993922
	Cell 20	nucleus	39	1.67394	186.25
		cytosol	40	8.13583	176.276	1.15498
	Cell 21	nucleus	41	1.96523	172.511
		cytosol	42	8.89484	189.657	0.779446
	Cell 22	nucleus	43	2.68733	227.617
		cytosol	44	8.43123	234.095	0.946973
	Cell 23	nucleus	45	1.14057	203.047
		cytosol	46	7.14705	213.668	0.895616
	Cell 24	nucleus	47	1.92421	193.077
		cytosol	48	5.57158	187.663	1.07148
	Cell 25	nucleus	49	1.73958	212.302
		cytosol	50	8.77176	209.387	1.02991
	BKG	–	31	100.408	111.919
image 9b	Cell 26	nucleus	51	1.95293	187.695
		cytosol	52	8.94818	184.352	1.04843
	Cell 27	nucleus	53	1.36623	184.529
		cytosol	54	5.90801	176.984	1.12232
	Cell 28	nucleus	55	1.98985	206.573
		cytosol	56	8.20968	202.251	1.04971
	Cell 29	nucleus	57	1.1775	215.491
		cytosol	58	8.41482	255.631	0.713956
	Cell 30	nucleus	59	2.15396	211.581
		cytosol	60	9.85489	192.124	1.25327
	BKG	–	61	77.9529	115.304
