# Supplementary material for: Cytosolic Hsp70 and co-chaperones constitute a novel system for tRNA import into the nucleus
Source: eLife. 2015 Apr 8;4:e04659. doi: 10.7554/eLife.04659 (PMC4432389; doi:10.7554/eLife.04659)
Supplement: Figure 4—source data 1. — DOI: http://dx.doi.org/10.7554/eLife.04659.013 [file elife04659s003.zip]

Archive with 47 entries (36 files):
- Figure 4 source data/
- Figure 4 source data/.DS_Store
- __MACOSX/
- __MACOSX/Figure 4 source data/
- __MACOSX/Figure 4 source data/._.DS_Store
- Figure 4 source data/Fig_4B/
- Figure 4 source data/Fig_4B/.DS_Store
- __MACOSX/Figure 4 source data/Fig_4B/
- __MACOSX/Figure 4 source data/Fig_4B/._.DS_Store
- Figure 4 source data/Fig_4B/Fig_4B.ai
- __MACOSX/Figure 4 source data/Fig_4B/._Fig_4B.ai
- Figure 4 source data/Fig_4B/Fig_4B_data.xls
- __MACOSX/Figure 4 source data/Fig_4B/._Fig_4B_data.xls
- Figure 4 source data/Fig_4B/Fig_4B_original.tif
- __MACOSX/Figure 4 source data/Fig_4B/._Fig_4B_original.tif
- Figure 4 source data/Fig_4C/
- Figure 4 source data/Fig_4C/.DS_Store
- __MACOSX/Figure 4 source data/Fig_4C/
- __MACOSX/Figure 4 source data/Fig_4C/._.DS_Store
- Figure 4 source data/Fig_4C/Fig_4C_data.xls
- __MACOSX/Figure 4 source data/Fig_4C/._Fig_4C_data.xls
- Figure 4 source data/Fig_4C/fig_4C_original.tif
- __MACOSX/Figure 4 source data/Fig_4C/._fig_4C_original.tif
- Figure 4 source data/Fig_4C/for Fig4C.ai
- __MACOSX/Figure 4 source data/Fig_4C/._for Fig4C.ai
- Figure 4 source data/Fig_4E/
- Figure 4 source data/Fig_4E/.DS_Store
- __MACOSX/Figure 4 source data/Fig_4E/
- __MACOSX/Figure 4 source data/Fig_4E/._.DS_Store
- Figure 4 source data/Fig_4E/fig4E_quant.ai
- __MACOSX/Figure 4 source data/Fig_4E/._fig4E_quant.ai
- Figure 4 source data/Fig_4E/Fig_4E_data.xls
- __MACOSX/Figure 4 source data/Fig_4E/._Fig_4E_data.xls
- Figure 4 source data/Fig_4E/Fig_4E_experiment set1_original.tif
- __MACOSX/Figure 4 source data/Fig_4E/._Fig_4E_experiment set1_original.tif
- Figure 4 source data/Fig_4E/Fig_4E_experiment set2_original.tif
- __MACOSX/Figure 4 source data/Fig_4E/._Fig_4E_experiment set2_original.tif
- Figure 4 source data/Fig_4E/Fig_4E_experiment set3_original.tif
- __MACOSX/Figure 4 source data/Fig_4E/._Fig_4E_experiment set3_original.tif
- Figure 4 source data/Figure 3 materials/
- Figure 4 source data/Figure 3 materials/Figure 3_data_summary&expt1_DATA.xls
- __MACOSX/Figure 4 source data/Figure 3 materials/
- __MACOSX/Figure 4 source data/Figure 3 materials/._Figure 3_data_summary&expt1_DATA.xls
- Figure 4 source data/Figure 3 materials/Figure 3_expt2_DATA.xls
- __MACOSX/Figure 4 source data/Figure 3 materials/._Figure 3_expt2_DATA.xls
- Figure 4 source data/Figure 3 materials/Figure 3_expt3_DATA.xls
- __MACOSX/Figure 4 source data/Figure 3 materials/._Figure 3_expt3_DATA.xls
