# Supplementary material for: Cytosolic Hsp70 and co-chaperones constitute a novel system for tRNA import into the nucleus
Source: eLife. 2015 Apr 8;4:e04659. doi: 10.7554/eLife.04659 (PMC4432389; doi:10.7554/eLife.04659)
Supplement: Figure 4—source data 1. — DOI: http://dx.doi.org/10.7554/eLife.04659.013 [file elife04659s003.zip › Figure 4 source data/Fig_4C/Fig_4C_data.xls]

## Sheet: Sheet2
	Band intensity (arb. unit)				Band intensity (arb. unit)		Band intensity (% contrpl)
	Competitor cnc. 0 µM		Competitor		Competitor cnc. 0.4 µM	Competitor cnc. 2.0 µM	Competitor cnc. 0.4 µM	Competitor cnc. 2.0 µM
	no ATP		A30	react. #1	498266	400329	41.721	33.5204
react. #1	1.24395e+06			react. #2	584738	392418	48.9615	32.8581
react. #2	1.20168e+06			react. #3	593125	372685	49.6637	31.2058
react. #3	1.13721e+06			average	558710	388477	46.7821	32.5281	data for Fig. 4C
average	1.19428e+06	(set to 100%)		standard deviation	52513.7	14237	4.39709	1.1921
standard deviation	53752.9
			U30	react. #1	489185	415432	40.9606	34.7851
				react. #2	478236	425385	40.0438	35.6185
				react. #3	475768	404833	39.8371	33.8976
				average	481063	415216	40.2805	34.767	data for Fig. 4C
				standard deviation	7141.41	10277.8	0.597967	0.860587
			G30	react. #1	877750	512971	73.496	42.9522
				react. #2	894211	460961	74.8743	38.5973
				react. #3	865681	464431	72.4855	38.8879
				average	879214	479454	73.6186	40.1458	data for Fig. 4C
				standard deviation	14320.9	29077.9	1.19913	2.43476
			A:U30	react. #1	379724	316922	31.7952	26.5366
				react. #2	383243	334318	32.0898	27.9932
				react. #3	440070	347208	36.8481	29.0725
				average	401012	332816	33.5777	27.8674	data for Fig. 4C
				standard deviation	33870.7	15198.7	2.83607	1.27262
			tRNA-Pro in vitro transcribed	react. #1	151288	55253.3	12.6677	4.62648
				react. #2	146580	41669.2	12.2735	3.48906
				react. #3	130894	43384.8	10.9601	3.63271
				average	142921	46769.1	11.9671	3.91608	data for Fig. 4C
				standard deviation	10677.8	7397.4	0.894073	0.619401
