# Supplementary material for: Cytosolic Hsp70 and co-chaperones constitute a novel system for tRNA import into the nucleus
Source: eLife. 2015 Apr 8;4:e04659. doi: 10.7554/eLife.04659 (PMC4432389; doi:10.7554/eLife.04659)
Supplement: Figure 4—source data 1. — DOI: http://dx.doi.org/10.7554/eLife.04659.013 [file elife04659s003.zip › Figure 4 source data/Fig_4E/Fig_4E_data.xls]

## Sheet: Sheet1
competitor	conc. (µM)	lane	relative value (% control)	AVE (% control)	SDV (% control)
no (control)	–	reaction 1	90.2127	100	8.77051
		reaction 2	107.147
		reaction 3	102.64
tRNA-ProUGG in vitro transcribed	0.20 µM	reaction 1	47.4469	45.9709	1.28578
		reaction 2	45.3714
		reaction 3	45.0943
	1.0 µM	reaction 1	17.8875	17.6172	0.343651
		reaction 2	17.7336
		reaction 3	17.2305
	3.0 µM	reaction 1	7.86746	6.70594	1.01901
		reaction 2	5.96231
		reaction 3	6.28804
tRNA-ProUGG	0.20 µM	reaction 1	70.0683	70.9095	1.50728
		reaction 2	70.0105
		reaction 3	72.6496
	1.0 µM	reaction 1	41.867	44.1022	2.49638
		reaction 2	46.7962
		reaction 3	43.6434
	3.0 µM	reaction 1	21.1252	26.915	5.28216
		reaction 2	28.1487
		reaction 3	31.4711
tRNA-PheGAA	0.20 µM	reaction 1	85.2763	83.7812	1.41839
		reaction 2	83.6127
		reaction 3	82.4546
	1.0 µM	reaction 1	61.6982	61.0436	4.90118
		reaction 2	55.848
		reaction 3	65.5845
	3.0 µM	reaction 1	44.93	41.9164	3.84007
		reaction 2	43.2266
		reaction 3	37.5927
tRNA-TrpCCA	0.20 µM	reaction 1	97.1626	99.4339	3.14188
		reaction 2	98.1197
		reaction 3	103.02
	1.0 µM	reaction 1	67.1292	74.883	7.40478
		reaction 2	75.6391
		reaction 3	81.8807
	3.0 µM	reaction 1	38.8046	42.3977	3.26097
		reaction 2	43.2187
		reaction 3	45.1696
tRNA-GlyGCC	0.20 µM	reaction 1	65.7993	67.8625	3.73036
		reaction 2	65.6195
		reaction 3	72.1687
	1.0 µM	reaction 1	46.3205	47.2384	1.26939
		reaction 2	46.7078
		reaction 3	48.687
	3.0 µM	reaction 1	35.3131	34.4549	1.57092
		reaction 2	35.4098
		reaction 3	32.6418
tRNA-TyrGUA	0.20 µM	reaction 1	71.4854	73.6158	3.04596
		reaction 2	77.1046
		reaction 3	72.2574
	1.0 µM	reaction 1	36.4016	39.0127	2.53491
		reaction 2	41.4639
		reaction 3	39.1726
	3.0 µM	reaction 1	23.8849	25.1536	1.1075
		reaction 2	25.6493
		reaction 3	25.9267			data for Fig 4E
