# Supplementary material for: Cytosolic Hsp70 and co-chaperones constitute a novel system for tRNA import into the nucleus
Source: eLife. 2015 Apr 8;4:e04659. doi: 10.7554/eLife.04659 (PMC4432389; doi:10.7554/eLife.04659)
Supplement: Figure 4—source data 1. — DOI: http://dx.doi.org/10.7554/eLife.04659.013 [file elife04659s003.zip › Figure 4 source data/Figure 3 materials/Figure 3_data_summary&expt1_DATA.xls]

## Sheet: SUMMARY
			WT	ssa1∆	ssa2∆	ssa1∆ ssa2∆
YPD (fed)	experiment 1	AVE	0.85417	0.841202	0.793826	0.858568
		STD	0.104447	0.117592	0.0802982	0.105413
	experiment 2	AVE	0.883096	0.79863	0.835455	0.879644
		STD	0.0802782	0.0965003	0.13416	0.124463
	experiment 3	AVE	0.862189	0.806543	0.840903	0.837364
		STD	0.141362	0.105931	0.103748	0.103347
	summary	average	0.866485	0.815458	0.823394	0.858525
		SD	0.014934	0.0226429	0.0257517	0.0211397
SD (starved)	experiment 1	AVE	1.5008	1.51708	1.28734	0.993108
		STD	0.224774	0.210255	0.177537	0.131414
	experiment 2	AVE	1.57571	1.53206	0.958267	1.03027
		STD	0.280289	0.253958	0.138856	0.140529
	experiment 3	AVE	1.48045	1.51839	1.07373	1.04193
		STD	0.193528	0.224873	0.466085	0.157789
	summary	average	1.51898	1.52251	1.10645	1.02177
		SD	0.0501651	0.00829634	0.166961	0.0254969
			0.866485	0.815458	0.823394	0.858525
			0.014934	0.0226429	0.0257517	0.0211397
			1.51898	1.52251	1.10645	1.02177
			0.0501651	0.00829634	0.166961	0.0254969

## Sheet: wt_YPD_130715-1-1a
WT, YPD	cellular compartment	Region Label	Area	Average Intensity (arb. unit)	Cytosol Signal (arb. unit)	Individual NAI
Cell 1	nucleus	1	1.48111	196.169	207.979	0.79329
Cell 2	nucleus	2	1.41956	234.986	255.259	0.805833
Cell 3	nucleus	3	2.10063	225.273	262.618	0.665883
Cell 4	nucleus	4	0.808249	280.02	289.679	0.930431
Cell 5	nucleus	5	1.93241	237.52	257.958	0.809192
Cell 6	nucleus	6	1.1775	260.443	291.025	0.781828
Cell 7	nucleus	7	1.21442	236.304	255.69	0.815095
Cell 8	nucleus	8	1.07903	262.471	265.147	0.976589
Cell 9	nucleus	9	1.21032	271.827	298.547	0.819093
Cell 10	nucleus	10	1.24725	256.431	280.151	0.816556
Cell 11	nucleus	11	1.41546	267.458	304.731	0.757783
Cell 12	nucleus	12	1.43187	248.418	250.983	0.974385
Cell 13	nucleus	13	0.976463	299.197	320.407	0.874915
Cell 14	nucleus	14	1.94062	291.609	299.841	0.944749
Cell 15	nucleus	15	2.11704	277.709	292.456	0.895866
Cell 16	nucleus	16	1.60419	246.309	253.768	0.927528
Cell 17	nucleus	17	1.93652	237.578	278.717	0.678277
Cell 18	nucleus	18	1.7724	235.771	250.386	0.853172
Cell 19	nucleus	19	1.36623	208.874	232.044	0.71464
Cell 20	nucleus	20	1.50572	282.504	262.662	1.17746
Cell 21	nucleus	21	1.39905	263.196	288.246	0.81769
Cell 22	nucleus	22	2.31807	257.637	302.082	0.706119
Cell 23	nucleus	23	2.03498	281.51	303.707	0.854786
Cell 24	nucleus	24	1.36213	293.509	302.737	0.939247
Cell 25	nucleus	25	2.56834	278.96	287.59	0.93689
Cell 26	nucleus	26	1.55906	244.916	261.585	0.849468
Cell 27	nucleus	27	1.45649	266.406	278.007	0.908767
Cell 28	nucleus	28	2.08422	255.315	276.439	0.831802
Cell 29	nucleus	29	2.76938	256.459	277.956	0.830879
Cell 30	nucleus	30	1.72317	244.602	250.918	0.936891
Cell 1	cytosol	31	6.88448	207.979
Cell 2	cytosol	32	5.81775	255.259		0.85417	Average NAI in this experiment
Cell 3	cytosol	33	6.16239	262.618		0.104447	Standard Deviation of NAI in this experiment
Cell 4	cytosol	34	7.33989	289.679			appearing in the SUMMARY sheet
Cell 5	cytosol	35	7.26193	257.958
Cell 6	cytosol	36	9.55949	291.025
Cell 7	cytosol	37	8.64047	255.69
Cell 8	cytosol	38	9.52257	265.147
Cell 9	cytosol	39	9.1287	298.547
Cell 10	cytosol	40	7.97171	280.151
Cell 11	cytosol	41	9.26409	304.731
Cell 12	cytosol	42	6.41266	250.983
Cell 13	cytosol	43	9.44872	320.407
Cell 14	cytosol	44	10.3636	299.841
Cell 15	cytosol	45	9.73591	292.456
Cell 16	cytosol	46	6.44548	253.768
Cell 17	cytosol	47	9.73591	278.717
Cell 18	cytosol	48	10.4744	250.386
Cell 19	cytosol	49	7.44246	232.044
Cell 20	cytosol	50	11.9801	262.662
Cell 21	cytosol	51	14.0356	288.246
Cell 22	cytosol	52	7.99223	302.082
Cell 23	cytosol	53	9.19845	303.707
Cell 24	cytosol	54	8.0907	302.737
Cell 25	cytosol	55	11.455	287.59
Cell 26	cytosol	56	12.5956	261.585
Cell 27	cytosol	57	5.50184	278.007
Cell 28	cytosol	58	10.856	276.439
Cell 29	cytosol	59	12.4068	277.956
Cell 30	cytosol	60	10.7165	250.918
BKG	–	61	23.2546	150.848

## Sheet: ssa1-YPD_130715-1-2a
ssa1, YPD	cellular compartment	Region Label	Area	Average Intensity (arb. unit)	Cytosol Signal (arb. unit)	Individual NAI
Cell 1	nucleus	1	1.28828	187.446	222.703	0.574859
Cell 2	nucleus	2	1.08314	190.038	213.613	0.680727
Cell 3	nucleus	3	1.98165	199.944	215.885	0.790558
Cell 4	nucleus	4	2.40423	216.778	227.574	0.87704
Cell 5	nucleus	5	1.39905	210.208	223.817	0.838074
Cell 6	nucleus	6	1.03801	251.103	267.494	0.871663
Cell 7	nucleus	7	1.09134	244.372	263.576	0.844883
Cell 8	nucleus	8	2.01037	234.863	266.252	0.751828
Cell 9	nucleus	9	1.68625	271.859	285.996	0.903318
Cell 10	nucleus	10	2.0596	271.279	292.425	0.861474
Cell 11	nucleus	11	1.51393	243.599	260.674	0.85877
Cell 12	nucleus	12	2.44526	227.641	242.225	0.857647
Cell 13	nucleus	13	1.51803	241.259	229.881	1.12628
Cell 14	nucleus	14	1.80112	219.31	248.936	0.728605
Cell 15	nucleus	15	1.49341	240.28	243.885	0.965375
Cell 16	nucleus	16	1.13237	211.38	219.887	0.893815
Cell 17	nucleus	17	2.14165	223.667	227.989	0.951006
Cell 18	nucleus	18	1.73138	208.922	211.226	0.967748
Cell 19	nucleus	19	1.53855	255.008	266.725	0.907705
Cell 20	nucleus	20	2.66681	250.128	289.146	0.738787
Cell 21	nucleus	21	2.22371	275.105	293.169	0.882239
Cell 22	nucleus	22	2.07191	258.087	289.643	0.789446
Cell 23	nucleus	23	2.25653	200.811	210.878	0.858416
Cell 24	nucleus	24	1.43187	226.794	239.675	0.87106
Cell 25	nucleus	25	1.23904	276.672	296.681	0.872479
Cell 26	nucleus	26	1.64932	294.856	284.706	1.07003
Cell 27	nucleus	27	2.24833	241.301	305.062	0.614244
Cell 28	nucleus	28	1.52624	206.097	231.792	0.720764
Cell 29	nucleus	29	2.0637	223.523	247.139	0.780042
Cell 30	nucleus	30	1.57547	217.388	238.373	0.787169
Cell 1	cytosol	31	5.79313	222.703
Cell 2	cytosol	32	7.77068	213.613		0.841202	Average NAI in this experiment
Cell 3	cytosol	33	10.9667	215.885		0.117592	Standard Deviation of NAI in this experiment
Cell 4	cytosol	34	10.1175	227.574			appearing in the SUMMARY sheet
Cell 5	cytosol	35	7.87325	223.817
Cell 6	cytosol	36	10.9955	267.494
Cell 7	cytosol	37	5.93263	263.576
Cell 8	cytosol	38	8.05377	266.252
Cell 9	cytosol	39	7.2127	285.996
Cell 10	cytosol	40	8.82099	292.425
Cell 11	cytosol	41	6.7778	260.674
Cell 12	cytosol	42	8.75945	242.225
Cell 13	cytosol	43	7.67221	229.881
Cell 14	cytosol	44	10.9134	248.936
Cell 15	cytosol	45	7.67631	243.885
Cell 16	cytosol	46	10.9996	219.887
Cell 17	cytosol	47	8.71842	227.989
Cell 18	cytosol	48	10.7329	211.226
Cell 19	cytosol	49	11.1473	266.725
Cell 20	cytosol	50	8.18506	289.146
Cell 21	cytosol	51	10.1585	293.169
Cell 22	cytosol	52	6.46599	289.643
Cell 23	cytosol	53	9.80566	210.878
Cell 24	cytosol	54	10.2159	239.675
Cell 25	cytosol	55	9.21896	296.681
Cell 26	cytosol	56	6.98294	284.706
Cell 27	cytosol	57	9.38718	305.062
Cell 28	cytosol	58	8.62816	231.792
Cell 29	cytosol	59	8.2425	247.139
Cell 30	cytosol	60	8.55431	238.373
BKG	–	61	57.1231	139.773

## Sheet: ssa2_YPD_130715-1-3a
ssa2, YPD	cellular compartment	Region Label	Area	Average Intensity (arb. unit)	Cytosol Signal (arb. unit)	Individual NAI
Cell 1	nucleus	1	1.39495	234.574	253.806	0.833989
Cell 2	nucleus	2	1.477	206.728	232.355	0.728532
Cell 3	nucleus	3	1.83805	184.871	196.182	0.805734
Cell 4	nucleus	4	1.94882	202.893	208.708	0.917813
Cell 5	nucleus	5	1.64932	203.567	220.975	0.790327
Cell 6	nucleus	6	2.14165	241.889	264.354	0.822272
Cell 7	nucleus	7	1.82164	221.169	261.979	0.670955
Cell 8	nucleus	8	2.3509	261.99	297.151	0.779134
Cell 9	nucleus	9	1.71086	223.206	241.542	0.822991
Cell 10	nucleus	10	1.01749	224.504	260.184	0.708093
Cell 11	nucleus	11	1.39495	266.276	295.31	0.815494
Cell 12	nucleus	12	1.80523	266.752	304.323	0.774173
Cell 13	nucleus	13	1.86677	269.365	336.28	0.6626
Cell 14	nucleus	14	0.980566	271.276	294.032	0.854202
Cell 15	nucleus	15	1.13237	262.942	303.803	0.753626
Cell 16	nucleus	16	1.15288	236.164	248.794	0.886053
Cell 17	nucleus	17	1.74368	233.92	251.606	0.844388
Cell 18	nucleus	18	2.70784	265.561	291.674	0.830122
Cell 19	nucleus	19	1.39905	289.956	288.18	1.01182
Cell 20	nucleus	20	1.20212	263.816	301.273	0.770652
Cell 21	nucleus	21	1.64522	283.047	297.258	0.910795
Cell 22	nucleus	22	1.0298	231.526	269.872	0.709319
Cell 23	nucleus	23	2.37141	252.076	303.277	0.690298
Cell 24	nucleus	24	1.07903	275.574	317.585	0.766128
Cell 25	nucleus	25	1.41136	264.247	300.899	0.775067
Cell 26	nucleus	26	1.39084	236.752	255.633	0.839558
Cell 27	nucleus	27	1.71086	256.559	306.769	0.702574
Cell 28	nucleus	28	2.05139	269.394	325.365	0.701347
Cell 29	nucleus	29	1.94062	248.423	265.432	0.866572
Cell 30	nucleus	30	2.60527	230.806	258.519	0.770142
Cell 1	cytosol	31	6.12546	253.806
Cell 2	cytosol	32	10.4416	232.355		0.793826	Average NAI in this experiment
Cell 3	cytosol	33	8.3861	196.182		0.0802982	Standard Deviation of NAI in this experiment
Cell 4	cytosol	34	8.95638	208.708			appearing in the SUMMARY sheet
Cell 5	cytosol	35	10.9544	220.975
Cell 6	cytosol	36	10.737	264.354
Cell 7	cytosol	37	10.737	261.979
Cell 8	cytosol	38	10.257	297.151
Cell 9	cytosol	39	6.52753	241.542
Cell 10	cytosol	40	7.77888	260.184
Cell 11	cytosol	41	5.76442	295.31
Cell 12	cytosol	42	8.07839	304.323
Cell 13	cytosol	43	9.08357	336.28
Cell 14	cytosol	44	6.38804	294.032
Cell 15	cytosol	45	8.20968	303.803
Cell 16	cytosol	46	6.50292	248.794
Cell 17	cytosol	47	11.6232	251.606
Cell 18	cytosol	48	14.4787	291.674
Cell 19	cytosol	49	10.6878	288.18
Cell 20	cytosol	50	7.3563	301.273
Cell 21	cytosol	51	7.29475	297.258
Cell 22	cytosol	52	11.3975	269.872
Cell 23	cytosol	53	10.3718	303.277
Cell 24	cytosol	54	8.19737	317.585
Cell 25	cytosol	55	9.34205	300.899
Cell 26	cytosol	56	10.3185	255.633
Cell 27	cytosol	57	8.0948	306.769
Cell 28	cytosol	58	6.81883	325.365
Cell 29	cytosol	59	6.79011	265.432
Cell 30	cytosol	60	7.39322	258.519
BKG	–	61	64.4014	137.953

## Sheet: ssa1 ssa2_YPD_130715-1-4a
ssa1 ssa2, YPD	cellular compartment	Region Label	Area	Average Intensity (arb. unit)	Cytosol Signal (arb. unit)	Individual NAI
Cell 1	nucleus	1	1.73548	224.097	223.532	1.00662
Cell 2	nucleus	2	0.992874	227.55	255.134	0.764039
Cell 3	nucleus	3	0.914921	239.538	245.436	0.944981
Cell 4	nucleus	4	1.07903	219.08	241.929	0.779651
Cell 5	nucleus	5	0.910819	277.95	280.177	0.984313
Cell 6	nucleus	6	1.05031	242.207	278.317	0.742226
Cell 7	nucleus	7	1.83395	217.371	254.833	0.678717
Cell 8	nucleus	8	1.48931	210.595	223.97	0.844002
Cell 9	nucleus	9	1.34161	223.471	228.618	0.943059
Cell 10	nucleus	10	1.42367	198.516	219.98	0.737435
Cell 11	nucleus	11	1.41546	237.304	270.854	0.747026
Cell 12	nucleus	12	0.976463	247.546	269.514	0.832666
Cell 13	nucleus	13	1.22673	237.462	281.647	0.691906
Cell 14	nucleus	14	1.03801	260.858	281.808	0.854084
Cell 15	nucleus	15	1.71496	217.232	248.184	0.718494
Cell 16	nucleus	16	1.67394	209.176	219.328	0.874818
Cell 17	nucleus	17	0.890305	259.304	271.669	0.907335
Cell 18	nucleus	18	0.955949	277.009	287.859	0.927482
Cell 19	nucleus	19	0.886202	287.708	293.077	0.965328
Cell 20	nucleus	20	1.54265	255.146	293.186	0.754507
Cell 21	nucleus	21	1.05031	293.746	294.004	0.998342
Cell 22	nucleus	22	0.689268	260.071	286.65	0.820918
Cell 23	nucleus	23	1.55085	282.852	269.712	1.09994
Cell 24	nucleus	24	1.62881	232.179	245.055	0.879464
Cell 25	nucleus	25	2.00216	200.67	215.581	0.807221
Cell 26	nucleus	26	1.86677	211.424	226.549	0.828743
Cell 27	nucleus	27	1.14468	271.258	280.592	0.934432
Cell 28	nucleus	28	1.34982	242.468	252.641	0.911084
Cell 29	nucleus	29	1.68214	254.627	259.379	0.960774
Cell 30	nucleus	30	2.00216	248.857	273.565	0.817426
Cell 1	cytosol	31	9.77694	223.532
Cell 2	cytosol	32	6.40855	255.134		0.858568	Average NAI in this experiment
Cell 3	cytosol	33	4.67307	245.436		0.105413	Standard Deviation of NAI in this experiment
Cell 4	cytosol	34	6.0434	241.929			appearing in the SUMMARY sheet
Cell 5	cytosol	35	11.0939	280.177
Cell 6	cytosol	36	5.37875	278.317
Cell 7	cytosol	37	9.37487	254.833
Cell 8	cytosol	38	7.3645	223.97
Cell 9	cytosol	39	9.7195	228.618
Cell 10	cytosol	40	9.37077	219.98
Cell 11	cytosol	41	6.47009	270.854
Cell 12	cytosol	42	7.96351	269.514
Cell 13	cytosol	43	10.1339	281.647
Cell 14	cytosol	44	5.50184	281.808
Cell 15	cytosol	45	7.46707	248.184
Cell 16	cytosol	46	8.28763	219.328
Cell 17	cytosol	47	9.32153	271.669
Cell 18	cytosol	48	6.09264	287.859
Cell 19	cytosol	49	4.04125	293.077
Cell 20	cytosol	50	4.86591	293.186
Cell 21	cytosol	51	8.43533	294.004
Cell 22	cytosol	52	6.66703	286.65
Cell 23	cytosol	53	5.11618	269.712
Cell 24	cytosol	54	8.90305	245.055
Cell 25	cytosol	55	5.4485	215.581
Cell 26	cytosol	56	6.94192	226.549
Cell 27	cytosol	57	6.21982	280.592
Cell 28	cytosol	58	9.13691	252.641
Cell 29	cytosol	59	10.4252	259.379
Cell 30	cytosol	60	9.16973	273.565
BKG	–	61	75.1672	138.232

## Sheet: wt_SD_130713-1-6a
wt, SD	cellular compartment	Region Label	Area	Average Intensity (arb. unit)	Cytosol Signal (arb. unit)	Individual NAI
Cell 1	nucleus	1	1.70266	328.292	247.198	1.63119
Cell 2	nucleus	2	2.04729	266.635	257.328	1.06715
Cell 3	nucleus	3	1.64932	379.736	283.329	1.58567
Cell 4	nucleus	4	2.49039	269.046	237.336	1.26733
Cell 5	nucleus	5	1.64522	358.11	280.495	1.47977
Cell 6	nucleus	6	1.86677	372.765	315.468	1.29122
Cell 7	nucleus	7	1.67394	438.125	327.705	1.52836
Cell 8	nucleus	8	2.31397	372.833	302.753	1.3808
Cell 9	nucleus	9	1.48111	392.122	336.348	1.25628
Cell 10	nucleus	10	1.46469	410.025	290.284	1.69794
Cell 11	nucleus	11	1.21032	391.569	321.461	1.3458
Cell 12	nucleus	12	1.39905	392.282	282.695	1.66832
Cell 13	nucleus	13	0.767221	492.198	316.042	1.89274
Cell 14	nucleus	14	0.767221	409.791	280.022	1.80451
Cell 15	nucleus	15	1.60009	319.903	251.939	1.51016
Cell 16	nucleus	16	1.68214	428.005	275.531	1.97234
Cell 17	nucleus	17	1.916	292.938	260.086	1.23239
Cell 18	nucleus	18	1.89138	337.464	275.447	1.3957
Cell 19	nucleus	19	1.26776	250.469	205.236	1.52283
Cell 20	nucleus	20	1.70266	297.711	251.9	1.34398
Cell 21	nucleus	21	1.38674	268.683	220.583	1.47221
Cell 22	nucleus	22	1.21032	335.827	238.111	1.81846
Cell 23	nucleus	23	1.27597	303.399	248.192	1.4264
Cell 24	nucleus	24	2.07601	294.324	258.544	1.2559
Cell 25	nucleus	25	1.46059	320.728	274.126	1.29987
Cell 26	nucleus	26	2.17858	360.876	265.495	1.64985
Cell 27	nucleus	27	1.85036	401.024	273.867	1.8196
Cell 28	nucleus	28	1.94062	294.793	254.602	1.29578
Cell 29	nucleus	29	1.9201	355.35	259.362	1.6825
Cell 30	nucleus	30	2.16217	356.92	285.428	1.42885
Cell 1	cytosol	31	4.44332	247.198
Cell 2	cytosol	32	5.92853	257.328		1.5008	Average NAI in this experiment
Cell 3	cytosol	33	3.81149	283.329		0.224774	Standard Deviation of NAI in this experiment
Cell 4	cytosol	34	6.49061	237.336			appearing in the SUMMARY sheet
Cell 5	cytosol	35	5.11207	280.495
Cell 6	cytosol	36	7.20039	315.468
Cell 7	cytosol	37	4.57461	327.705
Cell 8	cytosol	38	5.53056	302.753
Cell 9	cytosol	39	8.03736	336.348
Cell 10	cytosol	40	7.75427	290.284
Cell 11	cytosol	41	6.22803	321.461
Cell 12	cytosol	42	6.31419	282.695
Cell 13	cytosol	43	2.76118	316.042
Cell 14	cytosol	44	5.65364	280.022
Cell 15	cytosol	45	4.45973	251.939
Cell 16	cytosol	46	4.73051	275.531
Cell 17	cytosol	47	9.37487	260.086
Cell 18	cytosol	48	9.91644	275.447
Cell 19	cytosol	49	11.4427	205.236
Cell 20	cytosol	50	10.0272	251.9
Cell 21	cytosol	51	6.22803	220.583
Cell 22	cytosol	52	9.24358	238.111
Cell 23	cytosol	53	10.2775	248.192
Cell 24	cytosol	54	8.51328	258.544
Cell 25	cytosol	55	8.41071	274.126
Cell 26	cytosol	56	9.26409	265.495
Cell 27	cytosol	57	9.74412	273.867
Cell 28	cytosol	58	11.7463	254.602
Cell 29	cytosol	59	5.23105	259.362
Cell 30	cytosol	60	8.56662	285.428
BKG	–	61	111.465	118.72

## Sheet: ssa1_SD_130715-1-7d
ssa1, YPD	cellular compartment	Region Label	Area	Average Intensity (arb. unit)	Cytosol Signal (arb. unit)	Individual NAI
Cell 1	nucleus	1	1.12416	407.204	268.735	1.9552
Cell 2	nucleus	2	1.16109	333.442	291.565	1.24957
Cell 3	nucleus	3	1.54265	256.301	241.409	1.12659
Cell 4	nucleus	4	1.46469	269.3	216.936	1.56205
Cell 5	nucleus	5	1.53034	295.558	245.161	1.41517
Cell 6	nucleus	6	1.40726	296.055	229.367	1.63155
Cell 7	nucleus	7	1.23494	335.163	254.868	1.61249
Cell 8	nucleus	8	0.910819	310.901	258.476	1.38918
Cell 9	nucleus	9	1.66983	341.383	292.163	1.2923
Cell 10	nucleus	10	1.58778	296.003	271.544	1.16552
Cell 11	nucleus	11	1.33751	393.408	315.865	1.40367
Cell 12	nucleus	12	1.08314	458.515	341.393	1.53819
Cell 13	nucleus	13	1.59188	366.853	291.671	1.44778
Cell 14	nucleus	14	1.34982	368.21	271.667	1.65277
Cell 15	nucleus	15	1.48111	349.853	263.319	1.62011
Cell 16	nucleus	16	1.23494	352.133	275.13	1.50874
Cell 17	nucleus	17	1.88318	312.449	242.097	1.59455
Cell 18	nucleus	18	1.75189	312.424	243.201	1.57962
Cell 19	nucleus	19	1.08314	416.455	290.512	1.75532
Cell 20	nucleus	20	1.11596	430.386	286.956	1.87894
Cell 21	nucleus	21	1.72317	384.862	268.724	1.80121
Cell 22	nucleus	22	1.44418	308.739	265.577	1.30437
Cell 23	nucleus	23	1.24725	255.75	204.907	1.62664
Cell 24	nucleus	24	1.40315	431.424	311.394	1.63974
Cell 25	nucleus	25	1.44828	386.159	324.907	1.30453
Cell 26	nucleus	26	1.7642	253.367	193.015	1.87159
Cell 27	nucleus	27	1.46059	279.871	243.516	1.3036
Cell 28	nucleus	28	1.72317	272.938	228.538	1.4238
Cell 29	nucleus	29	1.57957	320.906	265.129	1.39458
Cell 30	nucleus	30	1.38674	310.707	251.549	1.46298
Cell 1	cytosol	31	7.16347	268.735
Cell 2	cytosol	32	7.83632	291.565		1.51708	Average NAI in this experiment
Cell 3	cytosol	33	4.96027	241.409		0.210255	Standard Deviation of NAI in this experiment
Cell 4	cytosol	34	4.18074	216.936			appearing in the SUMMARY sheet
Cell 5	cytosol	35	7.77888	245.161
Cell 6	cytosol	36	7.60657	229.367
Cell 7	cytosol	37	7.52451	254.868
Cell 8	cytosol	38	5.92853	258.476
Cell 9	cytosol	39	7.89786	292.163
Cell 10	cytosol	40	3.94688	271.544
Cell 11	cytosol	41	6.25265	315.865
Cell 12	cytosol	42	3.3807	341.393
Cell 13	cytosol	43	7.22911	291.671
Cell 14	cytosol	44	3.47916	271.667
Cell 15	cytosol	45	4.46383	263.319
Cell 16	cytosol	46	6.25675	275.13
Cell 17	cytosol	47	5.43209	242.097
Cell 18	cytosol	48	6.64651	243.201
Cell 19	cytosol	49	3.90585	290.512
Cell 20	cytosol	50	5.67415	286.956
Cell 21	cytosol	51	3.92637	268.724
Cell 22	cytosol	52	6.72857	265.577
Cell 23	cytosol	53	6.9132	204.907
Cell 24	cytosol	54	6.08854	311.394
Cell 25	cytosol	55	5.92853	324.907
Cell 26	cytosol	56	6.84755	193.015
Cell 27	cytosol	57	6.15828	243.516
Cell 28	cytosol	58	6.6219	228.538
Cell 29	cytosol	59	7.9512	265.129
Cell 30	cytosol	60	8.28763	251.549
BKG	–	61	74.2933	123.771

## Sheet: ssa2_SD_130715-1-8a
ssa1, YPD	cellular compartment	Region Label	Area	Average Intensity (arb. unit)	Cytosol Signal (arb. unit)	Individual NAI
Cell 1	nucleus	1	1.25956	291.697	233.368	1.51192
Cell 2	nucleus	2	1.14057	271.018	251.428	1.14841
Cell 3	nucleus	3	2.34679	278.638	242.989	1.2885
Cell 4	nucleus	4	1.71086	335.424	254.247	1.6021
Cell 5	nucleus	5	2.21961	307.19	308.087	0.995249
Cell 6	nucleus	6	1.7642	328.405	296.624	1.17935
Cell 7	nucleus	7	1.37443	384.278	328.362	1.26762
Cell 8	nucleus	8	1.50983	281.087	244.532	1.29219
Cell 9	nucleus	9	1.54675	293.928	288.865	1.02988
Cell 10	nucleus	10	1.84625	315.42	238.917	1.64024
Cell 11	nucleus	11	1.57137	293.493	257.458	1.26107
Cell 12	nucleus	12	1.37854	372	322.033	1.24662
Cell 13	nucleus	13	0.85338	351.269	313.065	1.19729
Cell 14	nucleus	14	1.38264	424.098	315.494	1.55391
Cell 15	nucleus	15	1.74779	398.615	349.643	1.21272
Cell 16	nucleus	16	0.562082	391.796	364.103	1.11318
Cell 17	nucleus	17	1.42367	384.706	342.955	1.18678
Cell 18	nucleus	18	1.05852	359.527	330.248	1.13888
Cell 19	nucleus	19	1.08724	343.374	260.788	1.58421
Cell 20	nucleus	20	1.28007	259.051	250.083	1.06864
Cell 21	nucleus	21	1.60419	301.642	252.684	1.36739
Cell 22	nucleus	22	1.56726	244.712	222.018	1.2212
Cell 23	nucleus	23	1.83805	284.002	256.447	1.2011
Cell 24	nucleus	24	1.29648	482.487	430.491	1.16716
Cell 25	nucleus	25	1.16519	379.63	350.42	1.12646
Cell 26	nucleus	26	1.06672	382.062	325.919	1.27189
Cell 27	nucleus	27	0.951847	391.207	326.549	1.31217
Cell 28	nucleus	28	1.04211	437.551	339.499	1.44554
Cell 29	nucleus	29	2.21961	404.551	306.938	1.52057
Cell 30	nucleus	30	1.64522	347.731	274.934	1.46812
Cell 1	cytosol	31	6.64241	233.368
Cell 2	cytosol	32	1.64111	251.428		1.28734	Average NAI in this experiment
Cell 3	cytosol	33	5.4485	242.989		0.177537	Standard Deviation of NAI in this experiment
Cell 4	cytosol	34	10.298	254.247			appearing in the SUMMARY sheet
Cell 5	cytosol	35	9.60462	308.087
Cell 6	cytosol	36	8.75124	296.624
Cell 7	cytosol	37	6.1829	328.362
Cell 8	cytosol	38	6.37573	244.532
Cell 9	cytosol	39	8.82099	288.865
Cell 10	cytosol	40	5.81775	238.917
Cell 11	cytosol	41	6.75729	257.458
Cell 12	cytosol	42	10.6755	322.033
Cell 13	cytosol	43	4.34895	313.065
Cell 14	cytosol	44	6.4783	315.494
Cell 15	cytosol	45	4.88232	349.643
Cell 16	cytosol	46	7.33578	364.103
Cell 17	cytosol	47	7.54092	342.955
Cell 18	cytosol	48	5.97366	330.248
Cell 19	cytosol	49	6.85986	260.788
Cell 20	cytosol	50	6.48651	250.083
Cell 21	cytosol	51	9.40769	252.684
Cell 22	cytosol	52	8.80458	222.018
Cell 23	cytosol	53	7.84863	256.447
Cell 24	cytosol	54	4.45563	430.491
Cell 25	cytosol	55	3.2453	350.42
Cell 26	cytosol	56	2.32628	325.919
Cell 27	cytosol	57	4.8577	326.549
Cell 28	cytosol	58	3.6843	339.499
Cell 29	cytosol	59	5.99007	306.938
Cell 30	cytosol	60	2.85964	274.934
BKG	–	61	75.5651	119.425

## Sheet: ssa1 ssa2_SD_130715-1-9a
ssa1, YPD	cellular compartment	Region Label	Area	Average Intensity (arb. unit)	Cytosol Signal (arb. unit)	Individual NAI
Cell 1	nucleus	1	1.26366	234.714	235.916	0.990175
Cell 2	nucleus	2	1.40726	252.633	243.785	1.06796
Cell 3	nucleus	3	1.66573	206.337	203.393	1.03278
Cell 4	nucleus	4	1.48931	268.479	242.93	1.19754
Cell 5	nucleus	5	1.30058	284.792	278.352	1.03909
Cell 6	nucleus	6	1.87087	259.311	281.234	0.869233
Cell 7	nucleus	7	1.29648	267.984	264.958	1.01999
Cell 8	nucleus	8	1.53444	235.131	214.139	1.20876
Cell 9	nucleus	9	1.21442	193.649	194.787	0.985976
Cell 10	nucleus	10	2.0637	265.893	257.418	1.05892
Cell 11	nucleus	11	1.9078	278.297	230.859	1.40451
Cell 12	nucleus	12	1.80523	233.398	254.296	0.851478
Cell 13	nucleus	13	1.24725	275.589	267.223	1.05445
Cell 14	nucleus	14	1.67394	269.348	286.634	0.900108
Cell 15	nucleus	15	1.46469	290.342	290.373	0.999822
Cell 16	nucleus	16	1.73958	272.333	309.027	0.812249
Cell 17	nucleus	17	1.77651	284.748	296.46	0.935959
Cell 18	nucleus	18	1.86677	308.56	318.888	0.949694
Cell 19	nucleus	19	2.36731	289.846	326.63	0.827338
Cell 20	nucleus	20	1.93241	262.41	279.67	0.896073
Cell 21	nucleus	21	0.97236	233.662	249.94	0.880625
Cell 22	nucleus	22	1.54675	252.318	262.963	0.928738
Cell 23	nucleus	23	2.13345	238.763	243.581	0.96294
Cell 24	nucleus	24	1.90369	261.276	267.648	0.958639
Cell 25	nucleus	25	1.85856	291.94	278.196	1.0835
Cell 26	nucleus	26	1.49752	254.214	257.589	0.976564
Cell 27	nucleus	27	2.75707	309.737	278.226	1.1914
Cell 28	nucleus	28	1.67394	301.846	288.308	1.07748
Cell 29	nucleus	29	1.16929	231.007	257.36	0.816703
Cell 30	nucleus	30	1.52213	203.224	216.954	0.86717
Cell 31	nucleus	31	1.86267	235.901	243.639	0.940497
Cell 1	cytosol	32	7.77888	235.916		0.993108	Average NAI in this experiment
Cell 2	cytosol	33	4.05766	243.785		0.131414	Standard Deviation of NAI in this experiment
Cell 3	cytosol	34	9.35846	203.393			appearing in the SUMMARY sheet
Cell 4	cytosol	35	8.91536	242.93
Cell 5	cytosol	36	6.96243	278.352
Cell 6	cytosol	37	12.7186	281.234
Cell 7	cytosol	38	6.39214	264.958
Cell 8	cytosol	39	7.44246	214.139
Cell 9	cytosol	40	5.53876	194.787
Cell 10	cytosol	41	13.9659	257.418
Cell 11	cytosol	42	16.4399	230.859
Cell 12	cytosol	43	8.49277	254.296
Cell 13	cytosol	44	7.37271	267.223
Cell 14	cytosol	45	6.59318	286.634
Cell 15	cytosol	46	8.29994	290.373
Cell 16	cytosol	47	3.233	309.027
Cell 17	cytosol	48	11.6683	296.46
Cell 18	cytosol	49	8.40661	318.888
Cell 19	cytosol	50	7.71324	326.63
Cell 20	cytosol	51	12.1935	279.67
Cell 21	cytosol	52	5.70287	249.94
Cell 22	cytosol	53	11.9145	262.963
Cell 23	cytosol	54	15.7465	243.581
Cell 24	cytosol	55	12.4602	267.648
Cell 25	cytosol	56	6.59728	278.196
Cell 26	cytosol	57	9.91233	257.589
Cell 27	cytosol	58	10.5524	278.226
Cell 28	cytosol	59	9.98618	288.308
Cell 29	cytosol	60	9.97798	257.36
Cell 30	cytosol	61	10.4375	216.954
Cell 31	cytosol	62	15.0285	243.639
BKG	–	63	134.042	113.587
