# Supplementary material for: Cytosolic Hsp70 and co-chaperones constitute a novel system for tRNA import into the nucleus
Source: eLife. 2015 Apr 8;4:e04659. doi: 10.7554/eLife.04659 (PMC4432389; doi:10.7554/eLife.04659)
Supplement: Figure 4—source data 1. — DOI: http://dx.doi.org/10.7554/eLife.04659.013 [file elife04659s003.zip › Figure 4 source data/Figure 3 materials/Figure 3_expt3_DATA.xls]

## Sheet: wt_YPD_130722-2-1a
WT, YPD	cellular compartment	Region Label	Area	Average Intensity (arb. unit)	Individual NAI	Individual NAI
Cell 1	nucleus	1	1.52213	197.844
	cytosol	2	6.58087	206.043	0.867626	0.580653
Cell 2	nucleus	3	1.27186	206.377		0.677805
	cytosol	4	7.01987	233.179	0.69912	0.69912
Cell 3	nucleus	5	2.6545	227.423		0.70464
	cytosol	6	7.61067	229.036	0.981019	0.72708
Cell 4	nucleus	7	2.30987	248.773		0.732804
	cytosol	8	9.40769	276.438	0.790947	0.74896
Cell 5	nucleus	9	1.60419	254.256		0.772675
	cytosol	10	9.30922	263.862	0.919787	0.779992
Cell 6	nucleus	11	2.9376	234.704		0.785562
	cytosol	12	10.0067	249.964	0.855847	0.790947
Cell 7	nucleus	13	1.77651	234.751		0.804345
	cytosol	14	3.30274	235.237	0.99466	0.823489
Cell 8	nucleus	15	2.40013	244.561		0.829401
	cytosol	16	7.93479	231.651	1.14745	0.855847
Cell 9	nucleus	17	1.54675	254.443		0.861342
	cytosol	18	8.41482	263.319	0.925548	0.867626
Cell 10	nucleus	19	2.69143	271.387		0.87874
	cytosol	20	5.92442	272.179	0.993815	0.884833
Cell 11	nucleus	21	2.14576	240.946		0.895443
	cytosol	22	8.34507	277.298	0.72708	0.906326
Cell 12	nucleus	23	1.46469	241.146		0.919787
	cytosol	24	7.3604	267.636	0.785562	0.925548
Cell 13	nucleus	25	1.36213	249.467		0.968844
	cytosol	26	6.68344	233.065	1.18437	0.981019
Cell 14	nucleus	27	2.46167	243.138		0.993815
	cytosol	28	8.91536	230.782	1.14255	0.99466
Cell 15	nucleus	29	2.27705	205.058		1.14255
	cytosol	30	9.37077	225.489	0.74896	1.14745
Cell 16	nucleus	31	2.2114	213.9		1.18437
	cytosol	32	9.64565	230.878	0.804345
Cell 17	nucleus	33	2.12935	243.906		0.862189	Average NAI in this experiment
	cytosol	34	8.6897	256.896	0.884833	0.141362	Standard Deviation of NAI in this experiment
Cell 18	nucleus	35	3.0894	229.296			appearing in the SUMMARY sheet
	cytosol	36	7.60657	253.326	0.779992
Cell 19	nucleus	37	1.37443	245.304
	cytosol	38	5.37055	257.121	0.895443
Cell 20	nucleus	39	2.46167	224.097
	cytosol	40	4.58281	257.628	0.70464
Cell 21	nucleus	41	2.22371	225.439
	cytosol	42	5.61261	233.846	0.906326
Cell 22	nucleus	43	1.69445	183.332
	cytosol	44	7.01987	211.663	0.580653
Cell 23	nucleus	45	1.23904	179.238
	cytosol	46	5.23926	195.94	0.677805
Cell 24	nucleus	47	1.82574	241.8
	cytosol	48	9.25178	255.282	0.87874
Cell 25	nucleus	49	0.886202	266.222
	cytosol	50	4.32844	302.151	0.772675
Cell 26	nucleus	51	1.39495	248.518
	cytosol	52	5.10387	251.875	0.968844
Cell 27	nucleus	53	1.25135	241.964
	cytosol	54	5.95725	257.718	0.861342
Cell 28	nucleus	55	1.55906	245.087
	cytosol	56	5.588	265.858	0.829401
Cell 29	nucleus	57	2.22371	232.648
	cytosol	58	5.83006	264.933	0.732804
Cell 30	nucleus	59	1.36623	221.682
	cytosol	60	8.86612	238.311	0.823489
BKG	–	61	48.257	144.102

## Sheet: ssa1-YPD_130722-2-2a
ssa1, YPD	cellular compartment	Region Label	Area	Average Intensity (arb. unit)	Individual NAI	Individual NAI
Cell 1	nucleus	1	2.01857	201.38
	cytosol	2	8.85792	215.901	0.835577	0.617732
Cell 2	nucleus	3	2.12114	252.184		0.624419
	cytosol	4	7.74196	275.724	0.841091	0.645723
Cell 3	nucleus	5	1.31699	310.636		0.667492
	cytosol	6	5.38286	374.495	0.741366	0.684132
Cell 4	nucleus	7	1.49752	246.97		0.700076
	cytosol	8	4.96437	318.779	0.624419	0.735203
Cell 5	nucleus	9	1.38674	220.142		0.741366
	cytosol	10	4.19305	249.651	0.758256	0.756563
Cell 6	nucleus	11	1.79702	204.95		0.758256
	cytosol	12	5.87929	228.576	0.766058	0.766058
Cell 7	nucleus	13	2.00626	255.458		0.767511
	cytosol	14	6.94192	273.564	0.875966	0.790051
Cell 8	nucleus	15	2.24422	233.58		0.790942
	cytosol	16	10.9462	254.144	0.837514	0.821348
Cell 9	nucleus	17	1.6206	272.757		0.830805
	cytosol	18	4.4228	319.468	0.756563	0.835577
Cell 10	nucleus	19	1.13647	196.957		0.837514
	cytosol	20	6.53164	209.251	0.84946	0.841091
Cell 11	nucleus	21	1.85446	217.653		0.843758
	cytosol	22	9.69489	219.719	0.977568	0.84946
Cell 12	nucleus	23	0.717988	234.189		0.852338
	cytosol	24	6.45368	262.517	0.790051	0.861032
Cell 13	nucleus	25	1.13237	268.207		0.861158
	cytosol	26	8.5461	290.879	0.861158	0.868927
Cell 14	nucleus	27	1.60829	250.829		0.875966
	cytosol	28	4.64435	277.636	0.821348	0.950503
Cell 15	nucleus	29	1.58368	240.806		0.977568
	cytosol	30	4.64025	297.206	0.667492	1.00246
Cell 16	nucleus	31	2.00626	298.364		1.04126
	cytosol	32	6.16649	291.597	1.04126
Cell 17	nucleus	33	1.86267	232.225		0.806543	Average NAI in this experiment
	cytosol	34	7.57374	280.537	0.684132	0.105931	Standard Deviation of NAI in this experiment
Cell 18	nucleus	35	1.80112	164.367			appearing in the SUMMARY sheet
	cytosol	36	4.71	184.547	0.645723
Cell 19	nucleus	37	1.6206	258.911
	cytosol	38	4.66487	278.721	0.868927
Cell 20	nucleus	39	1.53034	314.147
	cytosol	40	4.58281	346.468	0.852338
Cell 21	nucleus	41	1.9201	260.032
	cytosol	42	4.28741	266.929	0.950503
Cell 22	nucleus	43	1.86267	207.824
	cytosol	44	4.4187	236.723	0.735203
Cell 23	nucleus	45	1.67394	204.373
	cytosol	46	5.70698	237.27	0.700076
Cell 24	nucleus	47	1.43187	277.582
	cytosol	48	9.55539	370.403	0.617732
Cell 25	nucleus	49	2.0596	299.968
	cytosol	50	5.45671	299.544	1.00246
Cell 26	nucleus	51	1.57137	269.144
	cytosol	52	6.23624	291.991	0.861032
Cell 27	nucleus	53	3.12222	256.624
	cytosol	54	7.91838	290.731	0.790942
Cell 28	nucleus	55	1.80933	202.615
	cytosol	56	6.14597	216.508	0.843758
Cell 29	nucleus	57	1.80933	208.256
	cytosol	58	7.81581	224.685	0.830805
Cell 30	nucleus	59	1.7683	229.088
	cytosol	60	7.42604	259.835	0.767511
BKG	–	61	26.0281	127.585

## Sheet: ssa2_YPD_130722-2-3a
ssa2, YPD	cellular compartment	Region Label	Area	Average Intensity (arb. unit)	Individual NAI	Individual NAI
Cell 1	nucleus	1	2.07601	196.022
	cytosol	2	5.07925	206.064	0.862838	0.525591
Cell 2	nucleus	3	1.81343	201.753		0.693768
	cytosol	4	5.8875	208.942	0.905525	0.755484
Cell 3	nucleus	5	1.9119	200.558		0.75894
	cytosol	6	8.0907	215.246	0.821737	0.760698
Cell 4	nucleus	7	1.89138	197.972		0.776792
	cytosol	8	9.61283	192.677	1.0885	0.781063
Cell 5	nucleus	9	1.52624	204.228		0.782814
	cytosol	10	4.1192	207.616	0.954697	0.791048
Cell 6	nucleus	11	1.85856	214.638		0.802059
	cytosol	12	4.03714	226.483	0.873497	0.811437
Cell 7	nucleus	13	1.36213	208.37		0.821737
	cytosol	14	7.54092	229.539	0.781063	0.823182
Cell 8	nucleus	15	2.33038	251.479		0.824111
	cytosol	16	7.48348	276.96	0.823182	0.827233
Cell 9	nucleus	17	1.22263	303.03		0.829379
	cytosol	18	6.10084	302.927	1.00061	0.83656
Cell 10	nucleus	19	2.19499	226.344		0.85703
	cytosol	20	11.0898	235.649	0.909483	0.862763
Cell 11	nucleus	21	1.88728	300.313		0.862838
	cytosol	22	9.00151	352.994	0.760698	0.867012
Cell 12	nucleus	23	2.33449	232.52		0.873497
	cytosol	24	7.36861	239.53	0.934295	0.894139
Cell 13	nucleus	25	1.41136	238.244		0.905525
	cytosol	26	5.80134	266.083	0.791048	0.909483
Cell 14	nucleus	27	1.86267	308.916		0.934295
	cytosol	28	8.89074	338.287	0.85703	0.954697
Cell 15	nucleus	29	1.66573	285.805		1.00061
	cytosol	30	7.41374	321.349	0.811437	1.0148
Cell 16	nucleus	31	1.78061	243.915		1.0885
	cytosol	32	5.98186	275.829	0.776792
Cell 17	nucleus	33	2.49449	242.661		0.840903	Average NAI in this experiment
	cytosol	34	12.3617	265.252	0.829379	0.103748	Standard Deviation of NAI in this experiment
Cell 18	nucleus	35	1.50983	248.168			appearing in the SUMMARY sheet
	cytosol	36	7.44656	261.821	0.894139
Cell 19	nucleus	37	2.00626	212.243
	cytosol	38	7.19219	247.288	0.693768
Cell 20	nucleus	39	1.6206	283.613
	cytosol	40	5.52235	281.414	1.0148
Cell 21	nucleus	41	2.53142	262.567
	cytosol	42	7.05269	298.556	0.782814
Cell 22	nucleus	43	2.92118	260.798
	cytosol	44	11.4919	287.519	0.827233
Cell 23	nucleus	45	2.02678	234.974
	cytosol	46	7.19629	256.77	0.824111
Cell 24	nucleus	47	2.37141	267.315
	cytosol	48	9.07536	287.94	0.867012
Cell 25	nucleus	49	1.67804	201.513
	cytosol	50	6.25675	212.435	0.862763
Cell 26	nucleus	51	2.23192	229.881
	cytosol	52	8.47636	248.837	0.83656
Cell 27	nucleus	53	1.83805	249.703
	cytosol	54	7.58605	287.523	0.755484
Cell 28	nucleus	55	1.68214	237.324
	cytosol	56	6.10084	263.108	0.802059
Cell 29	nucleus	57	2.37962	232.614
	cytosol	58	6.51112	264.301	0.75894
Cell 30	nucleus	59	2.18679	210.139
	cytosol	60	7.25783	279.901	0.525591
BKG	–	61	57.6975	132.851

## Sheet: ssa1 ssa2_YPD_130722-2-4a
ssa1 ssa2, YPD	cellular compartment	Region Label	Area	Average Intensity (arb. unit)	Individual NAI	Individual NAI
Cell 1	nucleus	1	1.37033	172.811
	cytosol	2	5.1572	187.146	0.781739	0.677438
Cell 2	nucleus	3	1.24314	195.416		0.694092
	cytosol	4	3.54891	208.291	0.851704	0.720147
Cell 3	nucleus	5	1.44008	185.761		0.725013
	cytosol	6	11.6478	203.8	0.780892	0.750387
Cell 4	nucleus	7	2.37141	204.597		0.754581
	cytosol	8	7.25373	216.318	0.876426	0.761884
Cell 5	nucleus	9	1.83805	202.739		0.764029
	cytosol	10	6.05571	202.846	0.998689	0.779332
Cell 6	nucleus	11	1.72727	207.188		0.780892
	cytosol	12	5.65774	223.938	0.836531	0.781739
Cell 7	nucleus	13	1.36623	232.411		0.794516
	cytosol	14	7.55323	231.858	1.00501	0.795207
Cell 8	nucleus	15	1.79292	180.593		0.801177
	cytosol	16	8.69381	184.304	0.94093	0.824134
Cell 9	nucleus	17	1.09544	180.472		0.836531
	cytosol	18	6.31009	202.851	0.725013	0.840058
Cell 10	nucleus	19	2.13345	223.756		0.845319
	cytosol	20	5.56338	235.166	0.899645	0.847912
Cell 11	nucleus	21	1.80523	174.059		0.851704
	cytosol	22	6.67934	178.926	0.915291	0.875837
Cell 12	nucleus	23	3.07709	183.156		0.876426
	cytosol	24	5.09566	202.436	0.761884	0.880927
Cell 13	nucleus	25	1.12827	179.92		0.899645
	cytosol	26	5.23105	194.973	0.795207	0.915291
Cell 14	nucleus	27	1.72317	203.474		0.937867
	cytosol	28	9.53898	215.099	0.875837	0.94093
Cell 15	nucleus	29	2.23192	164.46		0.998689
	cytosol	30	8.45584	178.442	0.754581	1.00501
Cell 16	nucleus	31	1.54675	195.623		1.16421
	cytosol	32	4.60333	216.62	0.779332
Cell 17	nucleus	33	1.57137	219.674		0.837364	Average NAI in this experiment
	cytosol	34	6.51112	205.822	1.16421	0.103347	Standard Deviation of NAI in this experiment
Cell 18	nucleus	35	1.41546	194.786			appearing in the SUMMARY sheet
	cytosol	36	5.57979	212.98	0.801177
Cell 19	nucleus	37	2.02678	186.785
	cytosol	38	5.81775	199.221	0.840058
Cell 20	nucleus	39	1.96934	186.417
	cytosol	40	1.916	203.214	0.794516
Cell 21	nucleus	41	1.55085	186.524
	cytosol	42	4.7059	198.193	0.847912
Cell 22	nucleus	43	1.94882	192.48
	cytosol	44	7.97582	220.076	0.720147
Cell 23	nucleus	45	1.71496	239.153
	cytosol	46	7.27424	255.06	0.880927
Cell 24	nucleus	47	1.80933	153.912
	cytosol	48	6.55215	169.359	0.677438
Cell 25	nucleus	49	1.13237	156.312
	cytosol	50	9.59642	167.902	0.750387
Cell 26	nucleus	51	2.0678	194.143
	cytosol	52	6.28547	207.441	0.845319
Cell 27	nucleus	53	2.92939	206.756
	cytosol	54	7.63939	212.407	0.937867
Cell 28	nucleus	55	2.17858	168.089
	cytosol	56	8.65688	188.636	0.694092
Cell 29	nucleus	57	1.93241	172.342
	cytosol	58	6.51112	188.054	0.764029
Cell 30	nucleus	59	3.29044	199.067
	cytosol	60	4.50486	215.627	0.824134
BKG	–	61	68.4345	121.468

## Sheet: wt_SD_130722-2-8a
WT, SD	cellular compartment	Region Label	Area	Average Intensity (arb. unit)	Individual NAI	Individual NAI
Cell 1	nucleus	1	2.41654	263.056
	cytosol	2	8.76766	207.966	1.59756	0.928831
Cell 2	nucleus	3	1.6124	228		1.10618
	cytosol	4	4.57461	191.17	1.48848	1.21415
Cell 3	nucleus	5	1.92831	261.843		1.22674
	cytosol	6	3.6761	215.064	1.47114	1.33433
Cell 4	nucleus	7	2.11294	201.744		1.37472
	cytosol	8	3.79508	208.331	0.928831	1.38871
Cell 5	nucleus	9	2.71194	278.772		1.40009
	cytosol	10	11.853	205.372	1.8192	1.41274
Cell 6	nucleus	11	1.64522	437.16		1.41278
	cytosol	12	3.34787	311.906	1.63862	1.41962
Cell 7	nucleus	13	1.88728	355.385		1.46105
	cytosol	14	8.5338	259.693	1.6649	1.47114
Cell 8	nucleus	15	2.03088	417.091		1.48266
	cytosol	16	6.81473	305.928	1.58459	1.48848
Cell 9	nucleus	17	1.69035	322.131		1.48899
	cytosol	18	10.2406	261.839	1.41278	1.49807
Cell 10	nucleus	19	1.33341	342.455		1.51361
	cytosol	20	8.59124	245.974	1.74103	1.54697
Cell 11	nucleus	21	1.62881	355.602		1.57155
	cytosol	22	7.88966	267.893	1.57658	1.57658
Cell 12	nucleus	23	2.78169	353.913		1.58459
	cytosol	24	10.7944	311.911	1.21415	1.58663
Cell 13	nucleus	25	2.6504	252.469		1.59756
	cytosol	26	6.6178	218.219	1.33433	1.63494
Cell 14	nucleus	27	2.10883	220.667		1.63862
	cytosol	28	10.4457	189.663	1.41962	1.6649
Cell 15	nucleus	29	2.77348	265.979		1.74103
	cytosol	30	5.37465	212.87	1.54697	1.8192
Cell 16	nucleus	31	1.67804	253.875		1.82808
	cytosol	32	5.23926	216.232	1.37472
Cell 17	nucleus	33	1.477	219.569		1.48045	Average NAI in this experiment
	cytosol	34	3.63917	181.821	1.57155	0.193528	Standard Deviation of NAI in this experiment
Cell 18	nucleus	35	2.33859	183.304			appearing in the SUMMARY sheet
	cytosol	36	5.49773	158.336	1.58663
Cell 19	nucleus	37	1.42367	197.885
	cytosol	38	7.2127	190.003	1.10618
Cell 20	nucleus	39	3.61456	204.804
	cytosol	40	7.84043	175.204	1.49807
Cell 21	nucleus	41	2.24422	207.501
	cytosol	42	8.87843	181.289	1.40009
Cell 22	nucleus	43	3.58584	179.633
	cytosol	44	6.82293	160.976	1.41274
Cell 23	nucleus	45	2.11294	193.513
	cytosol	46	10.0846	168.981	1.46105
Cell 24	nucleus	47	2.33449	275.148
	cytosol	48	9.25589	222.809	1.48899
Cell 25	nucleus	49	2.10063	209.297
	cytosol	50	11.2909	172.977	1.63494
Cell 26	nucleus	51	1.24725	235.697
	cytosol	52	4.18484	196.658	1.48266
Cell 27	nucleus	53	1.50162	189.139
	cytosol	54	4.38998	155.907	1.82808
Cell 28	nucleus	55	2.85144	234.463
	cytosol	56	7.81171	201.241	1.38871
Cell 29	nucleus	57	1.72317	221.579
	cytosol	58	5.18182	185.676	1.51361
Cell 30	nucleus	59	2.09652	286.172
	cytosol	60	7.96761	254.678	1.22674
BKG	–	61	96.0462	115.774

## Sheet: ssa1_SD_130722-2-7a
ssa1, SD	cellular compartment	Region Label	Area	Average Intensity (arb. unit)	Individual NAI	Individual NAI
Cell 1	nucleus	1	1.82984	375.67
	cytosol	2	7.00756	278.063	1.59755	1.14149
Cell 2	nucleus	3	1.87087	276.213		1.18215
	cytosol	4	6.60549	238.331	1.30645	1.29415
Cell 3	nucleus	5	2.27294	393.551		1.29538
	cytosol	6	6.3265	293.558	1.55911	1.30471
Cell 4	nucleus	7	2.24012	360.458		1.30645
	cytosol	8	10.3062	278.463	1.50074	1.35077
Cell 5	nucleus	9	1.35392	357.027		1.35533
	cytosol	10	1.79292	246.343	1.8409	1.35866
Cell 6	nucleus	11	1.86677	304.635		1.36248
	cytosol	12	5.06284	231.438	1.62711	1.3774
Cell 7	nucleus	13	1.50162	260.582		1.41715
	cytosol	14	8.41071	227.321	1.29538	1.41771
Cell 8	nucleus	15	1.96934	264.76		1.42862
	cytosol	16	6.95422	230.657	1.29415	1.46668
Cell 9	nucleus	17	1.21032	258.275		1.49208
	cytosol	18	5.33773	195.771	1.77114	1.50074
Cell 10	nucleus	19	2.05139	359.624		1.55911
	cytosol	20	3.70482	264.187	1.6385	1.5843
Cell 11	nucleus	21	1.0257	315.996		1.59755
	cytosol	22	6.11726	262.862	1.35866	1.61623
Cell 12	nucleus	23	0.635932	265.774		1.62711
	cytosol	24	2.8022	191.735	1.96133	1.6385
Cell 13	nucleus	25	2.24833	362.776		1.68051
	cytosol	26	5.46901	294.809	1.3774	1.70301
Cell 14	nucleus	27	2.10063	302.188		1.77114
	cytosol	28	8.76766	252.312	1.36248	1.8409
Cell 15	nucleus	29	1.9201	249.688		1.9321
	cytosol	30	7.33578	214.639	1.35077	1.96133
Cell 16	nucleus	31	1.26366	431.49		1.98802
	cytosol	32	1.98575	338.246	1.41715
Cell 17	nucleus	33	1.49752	367.929		1.51839	Average NAI in this experiment
	cytosol	34	4.32023	263.402	1.70301	0.224873	Standard Deviation of NAI in this experiment
Cell 18	nucleus	35	2.10883	320.091			appearing in the SUMMARY sheet
	cytosol	36	3.03196	259.581	1.41771
Cell 19	nucleus	37	0.906716	347.633
	cytosol	38	3.94278	231.877	1.98802
Cell 20	nucleus	39	0.566185	287.435
	cytosol	40	4.36537	260.822	1.18215
Cell 21	nucleus	41	1.57957	356.494
	cytosol	42	4.77154	258.588	1.68051
Cell 22	nucleus	43	1.6165	287.939
	cytosol	44	8.56662	235.968	1.42862
Cell 23	nucleus	45	2.48629	301.853
	cytosol	46	7.97992	258.148	1.30471
Cell 24	nucleus	47	1.79702	349.066
	cytosol	48	7.66811	262.637	1.5843
Cell 25	nucleus	49	1.72317	217.471
	cytosol	50	6.98294	204.735	1.14149
Cell 26	nucleus	51	1.20622	306.959
	cytosol	52	6.15828	243.559	1.49208
Cell 27	nucleus	53	2.65861	198.895
	cytosol	54	7.58605	176.826	1.35533
Cell 28	nucleus	55	2.2114	278.395
	cytosol	56	2.89246	215.989	1.61623
Cell 29	nucleus	57	1.46469	272.118
	cytosol	58	2.37551	196.183	1.9321
Cell 30	nucleus	59	1.01749	219.48
	cytosol	60	4.76744	186.145	1.46668
BKG	–	61	104.908	114.717

## Sheet: ssa2_SD_130722-2-6a&6b
	ssa2, SD	cellular compartment	Region Label	Area	Average Intensity (arb. unit)	Individual NAI	Individual NAI
image 6a	Cell 1	nucleus	1	1.85856	247.009
		cytosol	2	1.70266	213.875	1.30275	0.34057
	Cell 2	nucleus	3	3.01145	230.642		0.512135
		cytosol	4	1.79292	173.586	1.82504	0.66756
	Cell 3	nucleus	5	1.44418	203.915		0.713538
		cytosol	6	1.87908	230.928	0.786453	0.723396
	Cell 4	nucleus	7	2.33038	219.014		0.786453
		cytosol	8	1.21032	195.881	1.25295	0.868363
	Cell 5	nucleus	9	2.53552	214.896		0.92422
		cytosol	10	2.24422	220.931	0.948205	0.948205
	Cell 6	nucleus	11	2.08832	143.448		1.10165
		cytosol	12	1.86677	218.996	0.34057	1.25295
	Cell 7	nucleus	13	1.82164	229.975		1.30275
		cytosol	14	1.83395	175.28	1.772	1.772
	Cell 8	nucleus	15	1.38674	172.37		1.82504
		cytosol	16	7.61888	237.089	0.512135	2.54866
	Cell 9	nucleus	17	7.52041	222.834		0.427104
		cytosol	18	6.85165	232.543	0.92422	0.576676
	Cell 10	nucleus	19	7.74606	188.407		0.758448
		cytosol	20	6.7737	222.121	0.713538	0.863091
	Cell 11	nucleus	21	7.30706	211.233		0.902962
		cytosol	22	8.21788	227.423	0.868363	0.972914
	Cell 12	nucleus	23	9.34205	177.196		0.986287
		cytosol	24	8.38199	213.433	0.66756	1.06486
	Cell 13	nucleus	25	6.55625	206.164		1.14029
		cytosol	26	6.08854	144.347	2.54866	1.15405
	Cell 14	nucleus	27	5.69057	213.789		1.23182
		cytosol	28	6.15008	203.698	1.10165	1.29381
	Cell 15	nucleus	29	5.47312	174.912		1.39993
		cytosol	30	12.0089	201.861	0.723396	1.54055
	BKG	–	31	205.722	104.431		1.61151
image 6b	Cell 16	nucleus	1	2.37141	243.972		1.07373	Average NAI in this experiment
		cytosol	2	1.9201	212.752	1.29381	0.466085	Standard Deviation of NAI in this experiment
	Cell 17	nucleus	3	2.93349	194.076			appearing in the SUMMARY sheet
		cytosol	4	1.3252	258.368	0.576676
	Cell 18	nucleus	5	1.75189	290.593
		cytosol	6	1.59598	225.995	1.54055
	Cell 19	nucleus	7	1.75599	227.023
		cytosol	8	1.89138	204.341	1.23182
	Cell 20	nucleus	9	2.13345	217.221
		cytosol	10	2.15807	175.203	1.61151
	Cell 21	nucleus	11	1.16519	232.806
		cytosol	12	1.92831	225.113	1.06486
	Cell 22	nucleus	13	2.02678	223.148
		cytosol	14	1.34571	241.652	0.863091
	Cell 23	nucleus	15	1.14878	294.7
		cytosol	16	7.56964	240.933	1.39993
	Cell 24	nucleus	17	6.65472	240.343
		cytosol	18	8.6856	222.476	1.15405
	Cell 25	nucleus	19	8.16455	274.007
		cytosol	20	7.33989	278.67	0.972914
	Cell 26	nucleus	21	9.82207	243.718
		cytosol	22	9.05895	245.626	0.986287
	Cell 27	nucleus	23	13.0961	221.704
		cytosol	24	9.55539	234.085	0.902962
	Cell 28	nucleus	25	11.1555	167.483
		cytosol	26	6.73678	249.292	0.427104
	Cell 29	nucleus	27	9.18614	239.671
		cytosol	28	12.1278	223.286	1.14029
	Cell 30	nucleus	29	6.90909	256.17
		cytosol	30	3.57763	303.839	0.758448
	BKG	–	31	151.984	106.492

## Sheet: ssa1 ssa2_SD_130722-2-9a
ssa1 ssa2, SD	cellular compartment	Region Label	Area	Average Intensity (arb. unit)	Individual NAI	Individual NAI
Cell 1	nucleus	1	1.6124	193.73
	cytosol	2	3.64327	202.512	0.900532	0.763814
Cell 2	nucleus	3	1.49341	198.253		0.781678
	cytosol	4	2.76118	203.936	0.93665	0.81728
Cell 3	nucleus	5	1.71496	191.153		0.869754
	cytosol	6	4.37767	196.549	0.934456	0.891125
Cell 4	nucleus	7	1.98165	196.822		0.900532
	cytosol	8	8.05377	193.839	1.03747	0.927688
Cell 5	nucleus	9	2.19909	250.679		0.934456
	cytosol	10	10.8765	271.114	0.869754	0.93665
Cell 6	nucleus	11	3.3889	250.869		0.941327
	cytosol	12	10.339	232.062	1.1596	0.957592
Cell 7	nucleus	13	1.85446	226.858		0.969187
	cytosol	14	5.51004	222.179	1.04334	1.00272
Cell 8	nucleus	15	1.80523	217.264		1.03739
	cytosol	16	9.51436	197.024	1.24443	1.03747
Cell 9	nucleus	17	1.73138	234.716		1.04037
	cytosol	18	5.68646	226.669	1.07156	1.04334
Cell 10	nucleus	19	1.44008	178.895		1.07156
	cytosol	20	6.97063	196.958	0.781678	1.07511
Cell 11	nucleus	21	1.13237	206.373		1.09238
	cytosol	22	2.00216	198.156	1.0979	1.0979
Cell 12	nucleus	23	1.3252	193.892		1.14068
	cytosol	24	6.76139	193.675	1.00272	1.14804
Cell 13	nucleus	25	1.6206	242.734		1.15105
	cytosol	26	4.36537	217.307	1.24666	1.1596
Cell 14	nucleus	27	1.65753	246.436		1.23444
	cytosol	28	5.06284	212.994	1.33858	1.24443
Cell 15	nucleus	29	1.57957	213.556		1.24666
	cytosol	30	5.35414	201.305	1.14068	1.33858
Cell 16	nucleus	31	1.50572	187.515		1.40512
	cytosol	32	7.61477	178.064	1.14804
Cell 17	nucleus	33	1.55906	197.274		1.04193	Average NAI in this experiment
	cytosol	34	5.50594	173.329	1.40512	0.157789	Standard Deviation of NAI in this experiment
Cell 18	nucleus	35	2.41244	199.563			appearing in the SUMMARY sheet
	cytosol	36	8.61585	203.342	0.957592
Cell 19	nucleus	37	2.0596	207.446
	cytosol	38	9.24358	236.273	0.763814
Cell 20	nucleus	39	1.23494	174.169
	cytosol	40	5.04643	178.842	0.927688
Cell 21	nucleus	41	1.34161	169.841
	cytosol	42	8.22198	171.609	0.969187
Cell 22	nucleus	43	1.0339	150.508
	cytosol	44	4.18074	149.2	1.03739
Cell 23	nucleus	45	1.66163	175.706
	cytosol	46	9.43231	179.538	0.941327
Cell 24	nucleus	47	2.25243	198.761
	cytosol	48	6.64651	209.09	0.891125
Cell 25	nucleus	49	1.53855	229.168
	cytosol	50	9.48975	221.138	1.07511
Cell 26	nucleus	51	1.12416	215.701
	cytosol	52	8.00454	207.119	1.09238
Cell 27	nucleus	53	1.05031	245.129
	cytosol	54	3.22069	227.95	1.15105
Cell 28	nucleus	55	1.56316	197.076
	cytosol	56	8.44354	193.861	1.04037
Cell 29	nucleus	57	2.46167	200.373
	cytosol	58	12.6776	219.634	0.81728
Cell 30	nucleus	59	2.46988	213.256
	cytosol	60	8.32455	194.448	1.23444
BKG	–	61	82.1419	114.222
