# Supplementary material for: Cytosolic Hsp70 and co-chaperones constitute a novel system for tRNA import into the nucleus
Source: eLife. 2015 Apr 8;4:e04659. doi: 10.7554/eLife.04659 (PMC4432389; doi:10.7554/eLife.04659)
Supplement: Figure 5—source data 1. — DOI: http://dx.doi.org/10.7554/eLife.04659.016 [file elife04659s004.zip]

Archive with 37 entries (28 files):
- Figure 5 source data/
- Figure 5 source data/.DS_Store
- __MACOSX/
- __MACOSX/Figure 5 source data/
- __MACOSX/Figure 5 source data/._.DS_Store
- Figure 5 source data/Fig_5A/
- Figure 5 source data/Fig_5A/.DS_Store
- __MACOSX/Figure 5 source data/Fig_5A/
- __MACOSX/Figure 5 source data/Fig_5A/._.DS_Store
- Figure 5 source data/Fig_5A/Fig_5A.ai
- __MACOSX/Figure 5 source data/Fig_5A/._Fig_5A.ai
- Figure 5 source data/Fig_5A/Fig_5A_data.xls
- __MACOSX/Figure 5 source data/Fig_5A/._Fig_5A_data.xls
- Figure 5 source data/Fig_5A/Fig_5A_original.tif
- __MACOSX/Figure 5 source data/Fig_5A/._Fig_5A_original.tif
- Figure 5 source data/Fig_5B/
- Figure 5 source data/Fig_5B/.DS_Store
- __MACOSX/Figure 5 source data/Fig_5B/
- __MACOSX/Figure 5 source data/Fig_5B/._.DS_Store
- Figure 5 source data/Fig_5B/Fig_5B.ai
- __MACOSX/Figure 5 source data/Fig_5B/._Fig_5B.ai
- Figure 5 source data/Fig_5B/Fig_5B_data.xls
- __MACOSX/Figure 5 source data/Fig_5B/._Fig_5B_data.xls
- Figure 5 source data/Fig_5B/Fig_5B_experiment_set1.tif
- __MACOSX/Figure 5 source data/Fig_5B/._Fig_5B_experiment_set1.tif
- Figure 5 source data/Fig_5B/Fig_5B_experiment_set2.tif
- __MACOSX/Figure 5 source data/Fig_5B/._Fig_5B_experiment_set2.tif
- Figure 5 source data/Fig_5C/
- Figure 5 source data/Fig_5C/.DS_Store
- __MACOSX/Figure 5 source data/Fig_5C/
- __MACOSX/Figure 5 source data/Fig_5C/._.DS_Store
- Figure 5 source data/Fig_5C/Fig_5C.ai
- __MACOSX/Figure 5 source data/Fig_5C/._Fig_5C.ai
- Figure 5 source data/Fig_5C/Fig_5C_data.xls
- __MACOSX/Figure 5 source data/Fig_5C/._Fig_5C_data.xls
- Figure 5 source data/Fig_5C/Fig_5C_original.tif
- __MACOSX/Figure 5 source data/Fig_5C/._Fig_5C_original.tif
