# Supplementary material for: Cytosolic Hsp70 and co-chaperones constitute a novel system for tRNA import into the nucleus
Source: eLife. 2015 Apr 8;4:e04659. doi: 10.7554/eLife.04659 (PMC4432389; doi:10.7554/eLife.04659)
Supplement: Figure 5—source data 1. — DOI: http://dx.doi.org/10.7554/eLife.04659.016 [file elife04659s004.zip › Figure 5 source data/Fig_5A/Fig_5A_data.xls]

## Sheet: ~IQC
Name	treatment	oligonucleotide	lane	signal (arb. unit)	average (arb. unit)	relative value (%control)	AVE (% control)	SDV (% control)
RECT- 19	no heat	no	reaction 1	937528	918444	102.078	100	2.26952	set to 100%
RECT- 20			reaction 2	921604		100.344
RECT- 21			reaction 3	896200		97.5781
RECT- 22		anti-tRNA-ProUGG mature	reaction 1	1.0225e+06	1.00485e+06	111.329	109.407	1.68051
RECT- 23			reaction 2	998161		108.68
RECT- 24			reaction 3	993881		108.214
RECT- 25		anti-tRNA-TrpCCA intron (unrelated control)	reaction 1	990702	1.00892e+06	107.867	109.851	2.02998
RECT- 26			reaction 2	1.02796e+06		111.924
RECT- 27			reaction 3	1.0081e+06		109.762
RECT- 28	heat & annealing	no	reaction 1	969496	1.01382e+06	105.559	110.385	4.34363
RECT- 29			reaction 2	1.02512e+06		111.615
RECT- 30			reaction 3	1.04685e+06		113.98
RECT- 31		anti-tRNA-ProUGG mature	reaction 1	675044	595175	73.4986	64.8026	11.1235
RECT- 32			reaction 2	630428		68.6409
RECT- 33			reaction 3	480054		52.2682
RECT- 34		anti-tRNA-TrpCCA intron (unrelated control)	reaction 1	978384	978873	106.526	106.58	1.26493
RECT- 35			reaction 2	990728		107.87
RECT- 36			reaction 3	967508		105.342
RECT- 37	heat & quick cooling	no	reaction 1	941869	990570	102.551	107.853	4.6983
RECT- 38			reaction 2	1.0058e+06		109.511
RECT- 39			reaction 3	1.02404e+06		111.497			data for Fig_5A
