# Supplementary material for: Cytosolic Hsp70 and co-chaperones constitute a novel system for tRNA import into the nucleus
Source: eLife. 2015 Apr 8;4:e04659. doi: 10.7554/eLife.04659 (PMC4432389; doi:10.7554/eLife.04659)
Supplement: Figure 5—source data 1. — DOI: http://dx.doi.org/10.7554/eLife.04659.016 [file elife04659s004.zip › Figure 5 source data/Fig_5B/Fig_5B_data.xls]

## Sheet: Sheet1
experiment 1
nature of mutation	mutation	lane	signal (arb. unit)	average (arb. unit)	relative value (%control)	AVE (% control)	SDV (% control)
WT	WT	reaction 1	279807	328031	85.2992	100	13.2821	set to 100% for experiment 1
		reaction 2	339726		103.565
		reaction 3	364559		111.136
perturbation	G18A U54C	reaction 1	248122	222423	75.6399	67.8057	11.3038
		reaction 2	239232		72.9298
		reaction 3	179916		54.8473			data for Fig_5B
experiment 2
nature of mutation	mutation	lane	signal (arb. unit)	average (arb. unit)	relative value (%control)	AVE (% control)	SDV (% control)
perturbation	C70G	reaction 1	305041	302212	100.518	99.5857	0.966434
		reaction 2	302409		99.6506
		reaction 3	299185		98.5884
	C69G	reaction 1	496708	481966	163.677	158.819	5.87282
		reaction 2	462160		152.292
		reaction 3	487031		160.488
	G68C	reaction 1	928018	945180	305.803	311.458	6.32381
		reaction 2	965901		318.287
		reaction 3	941621		310.286
	C67G	reaction 1	219617	228616	72.369	75.3341	10.1765
		reaction 2	203231		66.9694
		reaction 3	262998		86.6638			data for Fig_5B
	C69GC70G	reaction 1	353142	393008	116.368	129.505	11.4081
		reaction 2	410380		135.23
		reaction 3	415503		136.918
WT	WT	reaction 1	303790	303469	100.106	100	6.13196	set to 100% for experiment 2
		reaction 2	321915		106.078
		reaction 3	284702		93.8158
perturbation & compensation	C70G/G2C	reaction 1	296928	299233	97.8447	98.6042	0.661522
		reaction 2	300600		99.0544
		reaction 3	300172		98.9135
	C69G/G3C	reaction 1	399631	405219	131.688	133.529	1.77122
		reaction 2	410353		135.221
		reaction 3	405671		133.678
	G68C/C4G	reaction 1	428521	419952	141.208	138.384	4.04371
		reaction 2	405894		133.751
		reaction 3	425440		140.192
	C67G/G5C	reaction 1	340931	355573	112.345	117.17	4.52386
		reaction 2	357633		117.848
		reaction 3	368156		121.316			data for Fig_5B
	C69GC70G/G2CG3C	reaction 1	281421	288927	92.7348	95.2079	2.64148
		reaction 2	287988		94.8985
		reaction 3	297371		97.9905
WT	WT	reaction 1	298150	302860	98.2472	99.7994	1.68319
		reaction 2	302141		99.5625
		reaction 3	308290		101.589
