# Supplementary material for: Cytosolic Hsp70 and co-chaperones constitute a novel system for tRNA import into the nucleus
Source: eLife. 2015 Apr 8;4:e04659. doi: 10.7554/eLife.04659 (PMC4432389; doi:10.7554/eLife.04659)
Supplement: Figure 5—source data 1. — DOI: http://dx.doi.org/10.7554/eLife.04659.016 [file elife04659s004.zip › Figure 5 source data/Fig_5C/Fig_5C_data.xls]

## Sheet: Sheet 1
	lane	signal (arb. unit)	average (arb. unit)	relative value (%control)	AVE (% control)	SDV (% control)
human tRNA-LeuAAG WT	reaction 1	144611		93.56
	reaction 2	143045		92.5466
	reaction 3	176040	154565	113.893	100	12.0427
human tRNA-LeuAAG with MASC stem (mut1)	reaction 1	232780		150.603
	reaction 2	228730		147.983
	reaction 3	257300	239603	166.467	155.018	10.0017
human tRNA-LeuAAG with MEM b stem (mut2)	reaction 1	373412		241.589
	reaction 2	375634		243.026
	reaction 3	360531	369859	233.255	239.29	5.27558
human tRNA-ArgUCG WT	reaction 1	245477		100.213
	reaction 2	234231		95.6217
	reaction 3	255160	244956	104.166	100	4.27589
human tRNA-ArgUCG C72U (mut1)	reaction 1	402550		164.336
	reaction 2	416082		169.86
	reaction 3	441864	420165	180.385	171.527	8.15339
human tRNA-ArgUCG G70A (mut2)	reaction 1	348413		142.235
	reaction 2	380524		155.344
	reaction 3	417278	382071	170.348	155.976	14.0672	data for Fig_5C
