# Supplementary material for: Cytosolic Hsp70 and co-chaperones constitute a novel system for tRNA import into the nucleus
Source: eLife. 2015 Apr 8;4:e04659. doi: 10.7554/eLife.04659 (PMC4432389; doi:10.7554/eLife.04659)
Supplement: Figure 6—source data 1. — DOI: http://dx.doi.org/10.7554/eLife.04659.018 [file elife04659s005.zip]

Archive with 19 entries (12 files):
- Figure 6 source data/
- Figure 6 source data/.DS_Store
- __MACOSX/
- __MACOSX/Figure 6 source data/
- __MACOSX/Figure 6 source data/._.DS_Store
- Figure 6 source data/Fig_6A/
- Figure 6 source data/Fig_6A/.DS_Store
- __MACOSX/Figure 6 source data/Fig_6A/
- __MACOSX/Figure 6 source data/Fig_6A/._.DS_Store
- Figure 6 source data/Fig_6A/Fig 6A.tif
- __MACOSX/Figure 6 source data/Fig_6A/._Fig 6A.tif
- Figure 6 source data/Fig_6A/Fig_6A.ai
- __MACOSX/Figure 6 source data/Fig_6A/._Fig_6A.ai
- Figure 6 source data/Fig_6A/Fig_6A_data.xls
- __MACOSX/Figure 6 source data/Fig_6A/._Fig_6A_data.xls
- Figure 6 source data/Fig_6C/
- Figure 6 source data/Fig_6C/Fig_6C_data.xls
- __MACOSX/Figure 6 source data/Fig_6C/
- __MACOSX/Figure 6 source data/Fig_6C/._Fig_6C_data.xls
