# Supplementary material for: Cytosolic Hsp70 and co-chaperones constitute a novel system for tRNA import into the nucleus
Source: eLife. 2015 Apr 8;4:e04659. doi: 10.7554/eLife.04659 (PMC4432389; doi:10.7554/eLife.04659)
Supplement: Figure 6—source data 1. — DOI: http://dx.doi.org/10.7554/eLife.04659.018 [file elife04659s005.zip › Figure 6 source data/Fig_6A/Fig_6A_data.xls]

## Sheet: calculation
Name	Volume
RECT- 25	291481	331217	100
RECT- 26	351636
RECT- 27	350535
RECT- 28	351276	384400	116.057
RECT- 29	394178
RECT- 30	407746
RECT- 31	394081	400568	120.938
RECT- 32	409610
RECT- 33	398015
RECT- 34	411559	400448	120.902
RECT- 35	393116
RECT- 36	396671
RECT- 37	452910	449190	100
RECT- 38	454500
RECT- 39	440160
RECT- 40	503690	502355	111.836
RECT- 41	503928
RECT- 42	499448
RECT- 43	526285	523272	116.492
RECT- 44	531355
RECT- 45	512175
RECT- 46	560423	567366	126.309
RECT- 47	578934
RECT- 48	562739
RECT- 49	31510.9
RECT- 50	33126.5
RECT- 51	20823
RECT- 52	32997
RECT- 53	37021.1
RECT- 54	467.86
RECT- 55	0
RECT- 56	340067

## Sheet: ~IQ12
Name	Volume	Bg. Value	Bg. Type	Sum	Area	Max. Int.	Min. Int.	Width	Height
RECT- 1	271045	99.743	ObjAverage	369691	989	943.13	58.81	43	23
RECT- 2	336446	99.743	ObjAverage	435092	989	1048.42	77.2	43	23
RECT- 3	332685	99.743	ObjAverage	431331	989	1099.49	87.71	43	23
RECT- 4	79492.7	99.743	ObjAverage	178138	989	348.27	58.5	43	23
RECT- 5	76305.6	99.743	ObjAverage	174951	989	352.92	45.96	43	23
RECT- 6	76593.8	99.743	ObjAverage	175240	989	352.92	52.34	43	23
RECT- 7	49461.6	99.743	ObjAverage	148107	989	376.9	33.8	43	23
RECT- 8	53935.3	99.743	ObjAverage	152581	989	326.24	48.13	43	23
RECT- 9	54037.6	99.743	ObjAverage	152683	989	341.61	46.8	43	23
RECT- 10	2640.94	99.743	ObjAverage	101287	989	216.19	36	43	23
RECT- 11	-3244.23	99.743	ObjAverage	95401.5	989	211.35	26.26	43	23
RECT- 12	7396	99.743	ObjAverage	106042	989	247.03	34.36	43	23
RECT- 13	393533	99.743	ObjAverage	492179	989	1356.78	92.16	43	23
RECT- 14	400372	99.743	ObjAverage	499017	989	1357.8	102.5	43	23
RECT- 15	431423	99.743	ObjAverage	530069	989	1318.94	107.73	43	23
RECT- 16	83238.8	99.743	ObjAverage	181885	989	411.11	57.45	43	23
RECT- 17	79614.7	99.743	ObjAverage	178260	989	395.05	33.64	43	23
RECT- 18	74691.1	99.743	ObjAverage	173337	989	390.95	50.46	43	23
RECT- 19	54190.3	99.743	ObjAverage	152836	989	438.4	39.56	43	23
RECT- 20	48405.7	99.743	ObjAverage	147051	989	324	52.94	43	23
RECT- 21	49532.1	99.743	ObjAverage	148178	989	322.26	48.71	43	23
RECT- 22	-8025.51	99.743	ObjAverage	90620.2	989	205.97	26.83	43	23
RECT- 23	-11438.3	99.743	ObjAverage	87207.4	989	236.52	26.26	43	23
RECT- 24	-10580.7	99.743	ObjAverage	88065	989	196.97	30.29	43	23
RECT- 25	291481	99.743	ObjAverage	390126	989	902.9	108.02	43	23
RECT- 26	351636	99.743	ObjAverage	450282	989	1014.75	109.6	43	23
RECT- 27	350535	99.743	ObjAverage	449181	989	989.86	111.48	43	23
RECT- 28	351276	99.743	ObjAverage	449922	989	1087.63	116.94	43	23
RECT- 29	394178	99.743	ObjAverage	492824	989	1289.55	74.32	43	23
RECT- 30	407746	99.743	ObjAverage	506391	989	1272.77	107.73	43	23
RECT- 31	394081	99.743	ObjAverage	492726	989	1197.16	111.48	43	23
RECT- 32	409610	99.743	ObjAverage	508256	989	1174.36	114.56	43	23
RECT- 33	398015	99.743	ObjAverage	496660	989	1245.85	120.09	43	23
RECT- 34	411559	99.743	ObjAverage	510205	989	1355.76	88.1	43	23
RECT- 35	393116	99.743	ObjAverage	491761	989	1129.89	78.05	43	23
RECT- 36	396671	99.743	ObjAverage	495317	989	1079.01	122.22	43	23
RECT- 37	452910	99.743	ObjAverage	551556	989	1589.53	94.96	43	23
RECT- 38	454500	99.743	ObjAverage	553146	989	1894.95	106.16	43	23
RECT- 39	440160	99.743	ObjAverage	538805	989	1503.3	97.53	43	23
RECT- 40	503690	99.743	ObjAverage	602335	989	1857.31	116.79	43	23
RECT- 41	503928	99.743	ObjAverage	602574	989	1667.45	71.26	43	23
RECT- 42	499448	99.743	ObjAverage	598094	989	1491.03	95.63	43	23
RECT- 43	526285	99.743	ObjAverage	624931	989	1780.26	116.34	43	23
RECT- 44	531355	99.743	ObjAverage	630001	989	1795.42	94.96	43	23
RECT- 45	512175	99.743	ObjAverage	610820	989	1734.58	112.51	43	23
RECT- 46	560423	99.743	ObjAverage	659069	989	1755.32	126.68	43	23
RECT- 47	578934	99.743	ObjAverage	677580	989	1764	127.92	43	23
RECT- 48	562739	99.743	ObjAverage	661385	989	1739.75	61.92	43	23
RECT- 49	31510.9	99.743	ObjAverage	195588	1645	349.56	23.17	47	35
RECT- 50	33126.5	99.743	ObjAverage	150125	1173	354.74	24.25	51	23
RECT- 51	20823	99.743	ObjAverage	133233	1127	327.49	26.75	49	23
RECT- 52	32997	99.743	ObjAverage	131643	989	375.56	18.7	43	23
RECT- 53	37021.1	99.743	ObjAverage	135667	989	384.7	20.78	43	23
RECT- 54	467.86	99.743	ObjAverage	154072	1540	297.98	11.94	55	28
RECT- 55	0	99.743	ObjAverage	1.26793e+06	12712	290.17	16.39	227	56
RECT- 56	340067	99.743	ObjAverage	2.40534e+06	20706	290.41	24.86	357	58

## Sheet: Sheet2
	271045	79492.7	49461.6	2640.94	393533	83238.8	54190.3	-8025.51	291481	351276	394081	411559	452910	503690	526285	560423
	336446	76305.6	53935.3	-3244.23	400372	79614.7	48405.7	-11438.3	351636	394178	409610	393116	454500	503928	531355	578934
	332685	76593.8	54037.6	7396	431423	74691.1	49532.1	-10580.7	350535	407746	398015	396671	440160	499448	512175	562739
	36721.8				20193.4				34417.3				7860.87
	313392				408443				331217				449190
	0.864875	0.253652	0.157826	0.00842695	0.963497	0.203796	0.132675	-0.019649	0.880029	1.06056	1.18979	1.24256	1.00828	1.12133	1.17163	1.24763
	1.07356	0.243483	0.172102	-0.010352	0.980239	0.194922	0.118513	-0.0280047	1.06165	1.19009	1.23668	1.18688	1.01182	1.12186	1.18292	1.28884
	1.06156	0.244402	0.172428	0.0235998	1.05626	0.182868	0.121271	-0.025905	1.05832	1.23105	1.20167	1.19762	0.979896	1.11189	1.14022	1.25279
	0.117175	0.00562476	0.00833755	0.0170078	0.0494399	0.010504	0.00750835	0.00434668	0.103912	0.0889964	0.0243754	0.0295416	0.0175001	0.00561164	0.0221269	0.0224524
	1	0.247179	0.167452	0.00722493	1	0.193862	0.124153	-0.0245196	1	1.16057	1.20938	1.20902	1	1.11836	1.16492	1.26309
