# Supplementary material for: Cytosolic Hsp70 and co-chaperones constitute a novel system for tRNA import into the nucleus
Source: eLife. 2015 Apr 8;4:e04659. doi: 10.7554/eLife.04659 (PMC4432389; doi:10.7554/eLife.04659)
Supplement: Figure 6—source data 1. — DOI: http://dx.doi.org/10.7554/eLife.04659.018 [file elife04659s005.zip › Figure 6 source data/Fig_6C/Fig_6C_data.xls]

## Sheet: Sheet1
	relative band intensity (% wild-type NBD)			average	standard deviation
	1st experiment	2nd experiment	3rd experiment	(% wild-type NBD)
Ssa1-NBD	100	100	100	100	–
Ssa2-NBD	100	100	100	100	–
Ssa1-NBD F66L	173.99	200.21	213.54	195.913	20.122
Ssa2-NBD F66L	116.42	152.66	137.06	135.38	18.1783
Ssa1-NBD K69Q	367.55	392.45	380.11	380.037	12.4502
Ssa2-NBD K69Q	280.57	277.251	266.32	274.714	7.45613
Ssa1-NBD E173S	96.81	87.33	132.76	105.633	23.9658
Ssa2-NBD E173S	69.78	67.83	89.93	75.8467	12.2354
Ssa1-NBD G199D	71.27	62.5421	82.74	72.184	10.1299
Ssa2-NBD G199D	52.28	50.5755	51.47	51.4418	0.852616
Ssa1-NBD T201A	96.83	79.53	126.92	101.093	23.9809
Ssa2-NBD T201A	57.22	56	70	61.0733	7.75475
Ssa1-NBD E228Q	89.14	90.24	130.08	103.153	23.3257
Ssa2-NBD E228Q	72.47	81.82	115.2	89.83	22.4629
Ssa1-NBD D229N	92.16	97.34	132.74	107.413	22.0859
Ssa2-NBD D229N	91.38	91.22	125.47	102.69	19.7282	data for Fig 6c
